# Supplementary material for: A large and diverse autosomal haplotype is associated with sex-linked colour polymorphism in the guppy
Source: Nat Commun. 2022 Mar 9;13:1233. doi: 10.1038/s41467-022-28895-4 (PMC8907176; doi:10.1038/s41467-022-28895-4)
Supplement: Supplementary file 4 — Supplementary Data 1 [file 41467_2022_28895_MOESM4_ESM.xlsx]

## Sheet: Supplementary Data 1
a) Region 1 Gene Annotations
Ensembl Gene ID	Gene Name	Gene Description
ENSPREG00000000097	frg1	FSHD region gene 1 [Source:NCBI gene;Acc:103461647]
ENSPREG00000000098	asah1b	N-acylsphingosine amidohydrolase 1 [Source:NCBI gene;Acc:103461639]
ENSPREG00000000099	pcm1	pericentriolar material 1 [Source:NCBI gene;Acc:103461333]
ENSPREG00000000100	SART1	spliceosome associated factor 1, recruiter of U4/U6.U5 tri-snRNP [Source:NCBI gene;Acc:103461234]
ENSPREG00000000101	osbp	oxysterol-binding protein 1-like [Source:NCBI gene;Acc:103461134]
ENSPREG00000000102	casp3a	caspase-3-like [Source:NCBI gene;Acc:103461041]
ENSPREG00000000103	stox2a	storkhead box 2 [Source:NCBI gene;Acc:103460879]
ENSPREG00000000104	tll1	tolloid like 1 [Source:NCBI gene;Acc:103460684]
ENSPREG00000000105	cpe	carboxypeptidase E [Source:NCBI gene;Acc:103460607]
ENSPREG00000000106	msmo1	methylsterol monooxygenase 1 [Source:NCBI gene;Acc:103460529]
ENSPREG00000000107	klhl2	kelch like family member 2 [Source:NCBI gene;Acc:103460407]
ENSPREG00000000108	med28	mediator complex subunit 28 [Source:NCBI gene;Acc:103460337]
ENSPREG00000000109	lap3	leucine aminopeptidase 3 [Source:NCBI gene;Acc:103460246]
ENSPREG00000000110	clrn2	clarin 2 [Source:NCBI gene;Acc:103460171]
ENSPREG00000000111	tapt1b	transmembrane anterior posterior transformation 1 [Source:NCBI gene;Acc:103460108]
ENSPREG00000000112	prom1b	prominin-1-A-like [Source:NCBI gene;Acc:103459863]
ENSPREG00000000113	fgfbp2b	fibroblast growth factor-binding protein 2-like [Source:NCBI gene;Acc:103459799]
ENSPREG00000000114
ENSPREG00000000115
ENSPREG00000000116	fgfbp1b	fibroblast growth factor binding protein 1b [Source:ZFIN;Acc:ZDB-GENE-081106-1]
ENSPREG00000000117	anxa5b	annexin A5-like [Source:NCBI gene;Acc:103459559]
ENSPREG00000000118	uchl1	ubiquitin C-terminal hydrolase L1 [Source:NCBI gene;Acc:103459450]
ENSPREG00000000119	limch1a	LIM and calponin homology domains-containing protein 1-like [Source:NCBI gene;Acc:103458988]
ENSPREG00000000120	tmem192	transmembrane protein 192 [Source:NCBI gene;Acc:103458907]
ENSPREG00000000121
ENSPREG00000000122
ENSPREG00000000123	2020-03-01	membrane associated ring-CH-type finger 1 [Source:NCBI gene;Acc:103458473]
ENSPREG00000000124	tma16	translation machinery associated 16 homolog [Source:NCBI gene;Acc:103458718]
ENSPREG00000000125	fbxw7	F-box and WD repeat domain containing 7 [Source:NCBI gene;Acc:103457974]
ENSPREG00000000126
ENSPREG00000000127	dctpp1	dCTP pyrophosphatase 1 [Source:ZFIN;Acc:ZDB-GENE-040426-1741]
ENSPREG00000000128	gatb	glutamyl-tRNA amidotransferase subunit B [Source:NCBI gene;Acc:103457745]
ENSPREG00000000129	fam160a1a	family with sequence similarity 160 member A1 [Source:NCBI gene;Acc:103457515]
ENSPREG00000000130
ENSPREG00000000131	rps3a	ribosomal protein S3A [Source:NCBI gene;Acc:103457377]
ENSPREG00000000132	lrba	LPS responsive beige-like anchor protein [Source:NCBI gene;Acc:103462580]
ENSPREG00000000133	mab21l2	mab-21 like 2 [Source:NCBI gene;Acc:103457304]
ENSPREG00000000134
ENSPREG00000000135		doublecortin like kinase 2 [Source:NCBI gene;Acc:103457241]
ENSPREG00000000136	mad1l1	mitotic arrest deficient 1 like 1 [Source:NCBI gene;Acc:103457167]
ENSPREG00000000137	elfn1b	protein ELFN1-like [Source:NCBI gene;Acc:103457085]
ENSPREG00000000138
ENSPREG00000000139		cAMP-specific 3',5'-cyclic phosphodiesterase 4C-like [Source:NCBI gene;Acc:103456889]
ENSPREG00000000140	cdc37	cell division cycle 37 homolog (S. cerevisiae) [Source:ZFIN;Acc:ZDB-GENE-040426-940]
ENSPREG00000000141
ENSPREG00000000142	GTF3C1	general transcription factor IIIC subunit 1 [Source:NCBI gene;Acc:103456586]
ENSPREG00000000143		axin-1-like [Source:NCBI gene;Acc:103456513]
ENSPREG00000000144	thumpd1	THUMP domain containing 1 [Source:NCBI gene;Acc:103482407]
ENSPREG00000000145		ERI1 exoribonuclease family member 2 [Source:NCBI gene;Acc:103482338]
ENSPREG00000000146	REXO5	RNA exonuclease 5 [Source:NCBI gene;Acc:103482130]
ENSPREG00000000147	parn	poly(A)-specific ribonuclease [Source:NCBI gene;Acc:103482010]
ENSPREG00000000148		ADP-ribosylation factor-binding protein GGA2-like [Source:NCBI gene;Acc:103481937]
ENSPREG00000000149		uncharacterized LOC103481871 [Source:NCBI gene;Acc:103481871]
ENSPREG00000000150
ENSPREG00000000151	BFAR	bifunctional apoptosis regulator [Source:NCBI gene;Acc:103481721]
ENSPREG00000000152	txndc11	thioredoxin domain containing 11 [Source:NCBI gene;Acc:103481663]
ENSPREG00000000153
ENSPREG00000000154	si:ch73-12o23.1	lysosomal alpha-glucosidase-like [Source:NCBI gene;Acc:103481270]
ENSPREG00000000155
ENSPREG00000000156
ENSPREG00000000157	man2b1	mannosidase alpha class 2B member 1 [Source:NCBI gene;Acc:103480745]
ENSPREG00000000376	trim2a	tripartite motif containing 2a [Source:ZFIN;Acc:ZDB-GENE-050327-99]
b) Region 2 Gene Annotations
Ensembl Gene ID	Gene Name	Gene Description
ENSPREG00000000267
ENSPREG00000000268
ENSPREG00000000269		probable pancreatic secretory proteinase inhibitor [Source:NCBI gene;Acc:103469264]
ENSPREG00000000270	stra6l	stimulated by retinoic acid gene 6 protein homolog [Source:NCBI gene;Acc:103469345]
ENSPREG00000000271	tdrd7a	tudor domain containing 7 [Source:NCBI gene;Acc:103468723]
ENSPREG00000000272	tmod1	tropomodulin 1 [Source:NCBI gene;Acc:103468518]
ENSPREG00000000273	cplx2l	complexin 2, like [Source:ZFIN;Acc:ZDB-GENE-040718-160]
ENSPREG00000000274	gne	glucosamine (UDP-N-acetyl)-2-epimerase/N-acetylmannosamine kinase [Source:NCBI gene;Acc:103468187]
ENSPREG00000000275	clta	clathrin light chain A [Source:NCBI gene;Acc:103468048]
ENSPREG00000000276	nansa	N-acetylneuraminate synthase [Source:NCBI gene;Acc:103467988]
ENSPREG00000000277	slc24a2	sodium/potassium/calcium exchanger 2-like [Source:NCBI gene;Acc:103467909]
ENSPREG00000000278	xpa	XPA, DNA damage recognition and repair factor [Source:NCBI gene;Acc:103467831]
ENSPREG00000000279	kpna7	importin subunit alpha-5-like [Source:NCBI gene;Acc:103467755]
ENSPREG00000000280	fgf20a	fibroblast growth factor 20a [Source:ZFIN;Acc:ZDB-GENE-060110-1]
ENSPREG00000000281	micu3a	calcium uptake protein 3, mitochondrial-like [Source:NCBI gene;Acc:103467247]
ENSPREG00000000286	vps37a	VPS37A subunit of ESCRT-I [Source:NCBI gene;Acc:103467096]
ENSPREG00000000287	nsmce1	NSE1 homolog, SMC5-SMC6 complex component [Source:NCBI gene;Acc:103467015]
ENSPREG00000000288
ENSPREG00000000289	caly	neuron-specific protein family member 1-like [Source:NCBI gene;Acc:103466839]
ENSPREG00000000290		homeobox protein MSH-C-like [Source:NCBI gene;Acc:103466724]
ENSPREG00000000291	atp5pd	ATP synthase peripheral stalk subunit d [Source:NCBI gene;Acc:103466653]
ENSPREG00000000292	pnpla6	patatin like phospholipase domain containing 6 [Source:NCBI gene;Acc:103466496]
ENSPREG00000000293		ependymin-like [Source:NCBI gene;Acc:103466375]
ENSPREG00000000294	adra2a	adrenoceptor alpha 2A [Source:NCBI gene;Acc:103466293]
ENSPREG00000000295	shoc2	SHOC2 leucine rich repeat scaffold protein [Source:NCBI gene;Acc:103466213]
ENSPREG00000000296	pdcd4b	programmed cell death 4 [Source:NCBI gene;Acc:103466049]
ENSPREG00000000297	bbip1	BBSome interacting protein 1 [Source:NCBI gene;Acc:795943]
ENSPREG00000000298
ENSPREG00000000299	smc3	structural maintenance of chromosomes 3 [Source:NCBI gene;Acc:103465804]
ENSPREG00000000300	dusp5	dual specificity phosphatase 5 [Source:NCBI gene;Acc:103465736]
ENSPREG00000000301
ENSPREG00000000302	mxi1	max-interacting protein 1-like [Source:NCBI gene;Acc:103465449]
ENSPREG00000000303	add3a	gamma-adducin-like [Source:NCBI gene;Acc:103465250]
ENSPREG00000000304
ENSPREG00000000305
ENSPREG00000000306	xpnpep1	X-prolyl aminopeptidase 1 [Source:NCBI gene;Acc:103464989]
ENSPREG00000000307	cxcl12b	stromal cell-derived factor 1 [Source:NCBI gene;Acc:103464854]
ENSPREG00000000308	hmox2a	heme oxygenase 2-like [Source:NCBI gene;Acc:103464485]
ENSPREG00000000309	tmem186	transmembrane protein 186 [Source:NCBI gene;Acc:103464559]
ENSPREG00000000310	gde1	glycerophosphodiester phosphodiesterase 1 [Source:NCBI gene;Acc:103464417]
ENSPREG00000000311	si:dkey-44g23.5	MAPK regulated corepressor interacting protein 2 [Source:NCBI gene;Acc:103464298]
ENSPREG00000000312	slx4	SLX4 structure-specific endonuclease subunit [Source:NCBI gene;Acc:103462424]
ENSPREG00000000313	crebbpa	CREB-binding protein-like [Source:NCBI gene;Acc:103464091]
ENSPREG00000000314	adcy9	adenylate cyclase type 9-like [Source:NCBI gene;Acc:103464021]
ENSPREG00000000315	SRL	sarcalumenin-like [Source:NCBI gene;Acc:103463949]
ENSPREG00000000316	tfap4	transcription factor AP-4-like [Source:NCBI gene;Acc:103463841]
ENSPREG00000000317		multivesicular body subunit 12A [Source:NCBI gene;Acc:103463724]
ENSPREG00000000318		basement membrane-specific heparan sulfate proteoglycan core protein-like [Source:NCBI gene;Acc:103463655]
ENSPREG00000000319	adgre5b.3	adhesion G protein-coupled receptor E2-like [Source:NCBI gene;Acc:103463542]
ENSPREG00000000320	slc27a1b	long-chain fatty acid transport protein 1-like [Source:NCBI gene;Acc:103463254]
ENSPREG00000000321		zinc-binding protein A33-like [Source:NCBI gene;Acc:103463331]
ENSPREG00000000322	COLGALT1	procollagen galactosyltransferase 1-like [Source:NCBI gene;Acc:103463461]
ENSPREG00000000323	nxnl1	nucleoredoxin-like protein 1 [Source:NCBI gene;Acc:103463115]
ENSPREG00000000324	nxnl1	nucleoredoxin like 1 [Source:NCBI gene;Acc:103463180]
ENSPREG00000000325		adhesion G protein-coupled receptor L1-like [Source:NCBI gene;Acc:103462943]
ENSPREG00000000326	ppap2d	phospholipid phosphatase 3-like [Source:NCBI gene;Acc:103462875]
ENSPREG00000000327		tumor necrosis factor ligand superfamily member 14-like [Source:NCBI gene;Acc:103462560]
ENSPREG00000000328	tmed1b	transmembrane emp24 domain-containing protein 1-like [Source:NCBI gene;Acc:103462486]
ENSPREG00000000329	dnm2b	dynamin-2-like [Source:NCBI gene;Acc:103462224]
ENSPREG00000000330
ENSPREG00000000331
ENSPREG00000000332	dnajb1b	DnaJ heat shock protein family (Hsp40) member B1 [Source:NCBI gene;Acc:103461702]
ENSPREG00000000333	tecrb	trans-2,3-enoyl-CoA reductase [Source:NCBI gene;Acc:103461133]
ENSPREG00000000334	ndufb7	NADH:ubiquinone oxidoreductase subunit B7 [Source:NCBI gene;Acc:103459798]
ENSPREG00000000335	zgc:136908	transitional endoplasmic reticulum ATPase-like [Source:NCBI gene;Acc:103482061]
ENSPREG00000000336	SAMD1	sterile alpha motif domain containing 1 [Source:HGNC Symbol;Acc:HGNC:17958]
ENSPREG00000000337	prkacab	protein kinase cAMP-activated catalytic subunit alpha [Source:NCBI gene;Acc:103481100]
ENSPREG00000000338	asf1bb	anti-silencing function 1B histone chaperone [Source:NCBI gene;Acc:103479867]
ENSPREG00000000339		complement C3-like [Source:NCBI gene;Acc:103479133]
ENSPREG00000000340		complement C3-like [Source:NCBI gene;Acc:103478388]
ENSPREG00000000341		complement C3-like [Source:NCBI gene;Acc:103477706]
ENSPREG00000000342		complement C3-like [Source:NCBI gene;Acc:103476998]
ENSPREG00000000343
ENSPREG00000000344
ENSPREG00000000345		complement C3 [Source:NCBI gene;Acc:103475608]
ENSPREG00000000346	si:dkey-76b14.2	DENN domain-containing protein 1B-like [Source:NCBI gene;Acc:103474897]
ENSPREG00000000347
ENSPREG00000000348	gcgrb	glucagon receptor-like [Source:NCBI gene;Acc:103473485]
ENSPREG00000000349	slc25a10	solute carrier family 25 member 10 [Source:NCBI gene;Acc:103472291]
ENSPREG00000000350
ENSPREG00000000351	zgc:171452	zgc:171452 [Source:ZFIN;Acc:ZDB-GENE-071004-84]
ENSPREG00000000352		GTPase IMAP family member 7-like [Source:NCBI gene;Acc:103469658]
ENSPREG00000000353
ENSPREG00000000354	si:dkey-27j5.5	dexamethasone-induced Ras-related protein 1-like [Source:NCBI gene;Acc:103468921]
ENSPREG00000000355	mycbpap	MYCBP associated protein [Source:NCBI gene;Acc:103468212]
ENSPREG00000000356	epn3b	epsin-3 [Source:NCBI gene;Acc:103467039]
ENSPREG00000000357	b3gntl1	UDP-GlcNAc:betaGal beta-1,3-N-acetylglucosaminyltransferase like 1 [Source:NCBI gene;Acc:103465855]
ENSPREG00000000358	metrnlb	meteorin-like protein [Source:NCBI gene;Acc:103465194]
ENSPREG00000000359		polymeric immunoglobulin receptor-like [Source:NCBI gene;Acc:103462404]
ENSPREG00000000360
ENSPREG00000000361
ENSPREG00000000362
ENSPREG00000000363
ENSPREG00000000364
ENSPREG00000000365
ENSPREG00000000366	tekt4	tektin 4 [Source:NCBI gene;Acc:103462822]
ENSPREG00000000367	si:cabz01100188.1	lysyl oxidase homolog 4-like [Source:NCBI gene;Acc:103462103]
ENSPREG00000000368	r3hcc1l	R3H domain and coiled-coil containing 1 like [Source:NCBI gene;Acc:103480102]
ENSPREG00000000369	crtac1a	cartilage acidic protein 1-like [Source:NCBI gene;Acc:103468211]
ENSPREG00000000370	golga7ba	golgin subfamily A member 7B-like [Source:NCBI gene;Acc:103456512]
ENSPREG00000000399	zfyve27	zinc finger FYVE-type containing 27 [Source:NCBI gene;Acc:103465788]
ENSPREG00000000400		zinc finger protein 62-like [Source:NCBI gene;Acc:103465777]
ENSPREG00000000401
ENSPREG00000000402
ENSPREG00000000403	pi4k2a	phosphatidylinositol 4-kinase type 2 alpha [Source:NCBI gene;Acc:103465764]
ENSPREG00000000404	pgam1b	phosphoglycerate mutase 1 [Source:NCBI gene;Acc:103465753]
ENSPREG00000000405	exosc1	exosome component 1 [Source:NCBI gene;Acc:103465746]
ENSPREG00000000406	knop1	lysine rich nucleolar protein 1 [Source:NCBI gene;Acc:103465739]
ENSPREG00000000407	gprc5bb	G protein-coupled receptor class C group 5 member B [Source:NCBI gene;Acc:103465729]
ENSPREG00000000408		cell death-inducing p53-target protein 1 homolog [Source:NCBI gene;Acc:103465719]
ENSPREG00000000409	si:ch211-202h22.9	si:ch211-202h22.9 [Source:ZFIN;Acc:ZDB-GENE-030131-1143]
ENSPREG00000000410	si:ch211-202h22.8	lipopolysaccharide-induced tumor necrosis factor-alpha factor homolog [Source:NCBI gene;Acc:108166155]
ENSPREG00000000411		somatostatin-like receptor F_48D10.1 [Source:NCBI gene;Acc:103465715]
ENSPREG00000000412	pkd1a	polycystin 1, transient receptor potential channel interacting [Source:NCBI gene;Acc:103465712]
ENSPREG00000000413	tsc2	TSC complex subunit 2 [Source:NCBI gene;Acc:103465672]
ENSPREG00000000414	nthl1	nth like DNA glycosylase 1 [Source:NCBI gene;Acc:103465697]
ENSPREG00000000415	TNPO2	transportin-2 [Source:NCBI gene;Acc:103465657]
ENSPREG00000000416	rln3b	relaxin 3 [Source:NCBI gene;Acc:103465647]
ENSPREG00000000417	rfx1b	regulatory factor X1 [Source:NCBI gene;Acc:103465626]
ENSPREG00000000418	dcaf15	DDB1 and CUL4 associated factor 15 [Source:NCBI gene;Acc:103465605]
ENSPREG00000000419	khsrp	KH-type splicing regulatory protein [Source:NCBI gene;Acc:103465614]
ENSPREG00000000420		calcium-binding mitochondrial carrier protein SCaMC-3 [Source:NCBI gene;Acc:103465584]
ENSPREG00000000421	si:ch211-196h16.12	regulator of G-protein signaling 5-like [Source:NCBI gene;Acc:103465598]
ENSPREG00000000422	mri1	methylthioribose-1-phosphate isomerase 1 [Source:NCBI gene;Acc:100002302]
ENSPREG00000000423	zgc:136864	chromosome LG1 open reading frame, human C19orf53 [Source:NCBI gene;Acc:103465575]
ENSPREG00000000424		coiled-coil and C2 domain containing 1A [Source:NCBI gene;Acc:103465570]
ENSPREG00000000425	nanos3	nanos C2HC-type zinc finger 3 [Source:NCBI gene;Acc:103465563]
ENSPREG00000000426		afadin- and alpha-actinin-binding protein-like [Source:NCBI gene;Acc:103465553]
ENSPREG00000000427	si:ch211-286b5.5	guanine nucleotide-binding protein G(I)/G(S)/G(O) subunit gamma-10-like [Source:NCBI gene;Acc:103465545]
ENSPREG00000000428	slc26a11	solute carrier family 26 member 11 [Source:NCBI gene;Acc:103465897]
ENSPREG00000000429	sgsh	N-sulfoglucosamine sulfohydrolase [Source:NCBI gene;Acc:103465890]
ENSPREG00000000430	npb	neuropeptide B [Source:NCBI gene;Acc:103465527]
ENSPREG00000000431	gnav1	guanine nucleotide-binding protein G(o) subunit alpha-like [Source:NCBI gene;Acc:103465881]
ENSPREG00000000432	pcyt2	phosphate cytidylyltransferase 2, ethanolamine [Source:NCBI gene;Acc:103465521]
ENSPREG00000000433
ENSPREG00000000434	MAFG	transcription factor MafG-like [Source:NCBI gene;Acc:103465470]
ENSPREG00000000435	pycr1b	pyrroline-5-carboxylate reductase 1, mitochondrial-like [Source:NCBI gene;Acc:103465458]
ENSPREG00000000436	MYADML2	myeloid associated differentiation marker like 2 [Source:HGNC Symbol;Acc:HGNC:34548]
ENSPREG00000000437	aspscr1	ASPSCR1 tether for SLC2A4, UBX domain containing [Source:NCBI gene;Acc:103465856]
ENSPREG00000000438	NOTUM	notum, palmitoleoyl-protein carboxylesterase [Source:NCBI gene;Acc:103465845]
ENSPREG00000000439	TMC6	transmembrane channel like 6 [Source:NCBI gene;Acc:103465839]
ENSPREG00000000440	tmc8	transmembrane channel like 8 [Source:NCBI gene;Acc:103465452]
ENSPREG00000000441	syngr2b	synaptogyrin-2-like [Source:NCBI gene;Acc:103465435]
ENSPREG00000000442	tk1	thymidine kinase 1 [Source:NCBI gene;Acc:103465429]
ENSPREG00000000443	afmid	arylformamidase [Source:NCBI gene;Acc:103465415]
ENSPREG00000000444	cant1b	soluble calcium-activated nucleotidase 1-like [Source:NCBI gene;Acc:103465407]
ENSPREG00000000445	ogal	protein O-GlcNAcase-like [Source:NCBI gene;Acc:103465403]
ENSPREG00000000446	si:dkey-93h22.8	peroxisome proliferator-activated receptor gamma coactivator-related protein 1-like [Source:NCBI gene;Acc:103465396]
ENSPREG00000000447	ldb1b	LIM domain-binding protein 1 [Source:NCBI gene;Acc:103465371]
ENSPREG00000000448	armh3	armadillo like helical domain containing 3 [Source:NCBI gene;Acc:103465362]
ENSPREG00000000449
ENSPREG00000000450	kcnip2	potassium voltage-gated channel interacting protein 2 [Source:NCBI gene;Acc:103465346]
ENSPREG00000000451
ENSPREG00000000452	jupa	junction plakoglobin-like [Source:NCBI gene;Acc:103465321]
ENSPREG00000000453	si:dkey-28e7.3	trafficking kinesin-binding protein 1-like [Source:NCBI gene;Acc:103465295]
ENSPREG00000000454		cholecystokinin-like [Source:NCBI gene;Acc:103465279]
ENSPREG00000000455		keratin, type I cytoskeletal 47 kDa-like [Source:NCBI gene;Acc:103465276]
ENSPREG00000000456		keratin, type I cytoskeletal 13 [Source:NCBI gene;Acc:103465267]
ENSPREG00000000457		keratin, type I cytoskeletal 13-like [Source:NCBI gene;Acc:103465253]
ENSPREG00000000458		keratin, type I cytoskeletal 13-like [Source:NCBI gene;Acc:103465206]
ENSPREG00000000459		keratin, type I cytoskeletal 19-like [Source:NCBI gene;Acc:103465191]
ENSPREG00000000460	SMAP1	stromal membrane-associated protein 1-like [Source:NCBI gene;Acc:103465175]
ENSPREG00000000461	cenpk	centromere protein K [Source:ZFIN;Acc:ZDB-GENE-090313-204]
ENSPREG00000000462	lbx1a	ladybird homeobox 1 [Source:NCBI gene;Acc:103465151]
ENSPREG00000000463	slc2a15b	solute carrier family 2, facilitated glucose transporter member 9-like [Source:NCBI gene;Acc:103465135]
ENSPREG00000000464	fgf8b	fibroblast growth factor 8 [Source:NCBI gene;Acc:103465122]
ENSPREG00000000465	dpcd	deleted in primary ciliary dyskinesia homolog (mouse) [Source:NCBI gene;Acc:103465115]
ENSPREG00000000466	poll	DNA polymerase lambda [Source:NCBI gene;Acc:103465121]
ENSPREG00000000467
ENSPREG00000000468	wbp1lb	WW domain binding protein 1-like [Source:NCBI gene;Acc:103465099]
ENSPREG00000000469	as3mt	arsenite methyltransferase [Source:NCBI gene;Acc:103465085]
ENSPREG00000000470	cnnm2b	cyclin and CBS domain divalent metal cation transport mediator 2b [Source:ZFIN;Acc:ZDB-GENE-090311-26]
ENSPREG00000000471	nt5c2b	5'-nucleotidase, cytosolic II [Source:NCBI gene;Acc:103465072]
ENSPREG00000000472	inab	internexin neuronal intermediate filament protein alpha [Source:NCBI gene;Acc:103465065]
ENSPREG00000000473	taf5	TATA-box binding protein associated factor 5 [Source:NCBI gene;Acc:103465055]
ENSPREG00000000474	atp5md	ATP synthase membrane subunit DAPIT [Source:NCBI gene;Acc:103465050]
ENSPREG00000000475	pdcd11	programmed cell death 11 [Source:NCBI gene;Acc:103465042]
ENSPREG00000000476	zgc:175214	RING finger protein 122-like [Source:NCBI gene;Acc:103465035]
ENSPREG00000000477	CALHM1	calcium homeostasis modulator 1 [Source:NCBI gene;Acc:103465027]
ENSPREG00000000478	si:dkeyp-80c12.4	si:dkeyp-80c12.4 [Source:ZFIN;Acc:ZDB-GENE-090313-403]
ENSPREG00000000479	rab40c	ras-related protein Rab-40C-like [Source:NCBI gene;Acc:103465010]
ENSPREG00000000480	wfikkn1	WAP, follistatin/kazal, immunoglobulin, kunitz and netrin domain containing 1 [Source:NCBI gene;Acc:103464999]
ENSPREG00000000481	mettl26	methyltransferase like 26 [Source:NCBI gene;Acc:103465007]
ENSPREG00000000482	ccdc88aa	girdin-like [Source:NCBI gene;Acc:103464972]
ENSPREG00000000483	si:ch211-194e18.2	inactive phospholipase D5-like [Source:NCBI gene;Acc:103464957]
ENSPREG00000000484	cep170ab	centrosomal protein of 170 kDa-like [Source:NCBI gene;Acc:103464944]
ENSPREG00000000485
ENSPREG00000000486		B-cell lymphoma/leukemia 11A-like [Source:NCBI gene;Acc:103464936]
ENSPREG00000000487	ccdc85al	coiled-coil domain-containing protein 85A-like [Source:NCBI gene;Acc:103464908]
ENSPREG00000000488	sec23b	protein transport protein Sec23A [Source:NCBI gene;Acc:103464900]
ENSPREG00000000489	gsg1l	germ cell-specific gene 1-like protein [Source:NCBI gene;Acc:103464886]
ENSPREG00000000490	tmc5	transmembrane channel like 5 [Source:NCBI gene;Acc:103464882]
ENSPREG00000000491	TMC7	transmembrane channel like 7 [Source:HGNC Symbol;Acc:HGNC:23000]
ENSPREG00000000492	nomo	nodal modulator 1-like [Source:NCBI gene;Acc:103464869]
ENSPREG00000000493	xylt1	xylosyltransferase 1 [Source:NCBI gene;Acc:103464839]
ENSPREG00000000494	rps15a	ribosomal protein S15a [Source:NCBI gene;Acc:103464821]
ENSPREG00000000495	notum2	carboxylesterase notum2-like [Source:NCBI gene;Acc:103464810]
ENSPREG00000000496	coq7	coenzyme Q7, hydroxylase [Source:NCBI gene;Acc:103464803]
ENSPREG00000000497	abcc6a	multidrug resistance-associated protein 1-like [Source:NCBI gene;Acc:103464796]
ENSPREG00000000498	fopnl	FGFR1OP N-terminal like [Source:NCBI gene;Acc:103464788]
ENSPREG00000000499	myh11a	myosin heavy chain 11 [Source:NCBI gene;Acc:103464768]
ENSPREG00000000500	NDE1	nudE neurodevelopment protein 1 [Source:NCBI gene;Acc:103464757]
ENSPREG00000000501	panx1b	pannexin 1 [Source:NCBI gene;Acc:103464752]
ENSPREG00000000502	MARF1	meiosis regulator and mRNA stability factor 1 [Source:NCBI gene;Acc:103464712]
ENSPREG00000000503	BMERB1	bMERB domain containing 1 [Source:NCBI gene;Acc:103464743]
ENSPREG00000000504		MPV17 mitochondrial inner membrane protein like [Source:NCBI gene;Acc:103464698]
ENSPREG00000000505		N-terminal asparagine amidase [Source:NCBI gene;Acc:103464690]
ENSPREG00000000506	DDX17	probable ATP-dependent RNA helicase DDX17 [Source:NCBI gene;Acc:103464681]
ENSPREG00000000507	gga1	ADP-ribosylation factor-binding protein GGA1-like [Source:NCBI gene;Acc:103464672]
ENSPREG00000000508	micall1a	MICAL-like protein 1 [Source:NCBI gene;Acc:103464619]
ENSPREG00000000509		chromosome LG1 open reading frame, human C22orf23 [Source:NCBI gene;Acc:103464648]
ENSPREG00000000510	klf1	Wilms tumor protein homolog B [Source:NCBI gene;Acc:103464662]
ENSPREG00000000511		uncharacterized LOC103464609 [Source:NCBI gene;Acc:103464609]
ENSPREG00000000512	nfil3-5	nuclear factor interleukin-3-regulated protein-like [Source:NCBI gene;Acc:103464602]
ENSPREG00000000513	rgl3a	ral guanine nucleotide dissociation stimulator like 3 [Source:NCBI gene;Acc:103464590]
ENSPREG00000000514		coiled-coil domain containing 151 [Source:NCBI gene;Acc:103464584]
ENSPREG00000000515	syce2	uncharacterized LOC103464578 [Source:NCBI gene;Acc:103464578]
ENSPREG00000000516	acp5a	acid phosphatase 5, tartrate resistant [Source:NCBI gene;Acc:103464560]
ENSPREG00000000517	ilf3a	interleukin enhancer-binding factor 3-like [Source:NCBI gene;Acc:103464540]
ENSPREG00000000518	ptger1a	prostaglandin E2 receptor EP1 subtype-like [Source:NCBI gene;Acc:103464532]
ENSPREG00000000519	si:dkey-217d24.6	protein Wiz-like [Source:NCBI gene;Acc:103464523]
ENSPREG00000000520	PRDX2	peroxiredoxin 2 [Source:NCBI gene;Acc:103464517]
ENSPREG00000000521	junba	transcription factor jun-B-like [Source:NCBI gene;Acc:103464508]
ENSPREG00000000522	best2	bestrophin-2 [Source:NCBI gene;Acc:103464481]
ENSPREG00000000523	get3	guided entry of tail-anchored proteins factor 3, ATPase [Source:NCBI gene;Acc:103464495]
ENSPREG00000000524		target of Myb protein 1-like [Source:NCBI gene;Acc:103464456]
ENSPREG00000000525	grk4	G protein-coupled receptor kinase 4 [Source:NCBI gene;Acc:103464439]
ENSPREG00000000526	htt	huntingtin [Source:NCBI gene;Acc:103464399]
ENSPREG00000000528	rgs12b	regulator of G protein signaling 12 [Source:NCBI gene;Acc:103464355]
ENSPREG00000000529	lrpap1	LDL receptor related protein associated protein 1 [Source:NCBI gene;Acc:103464347]
ENSPREG00000000535	htra3a	HtrA serine peptidase 3 [Source:NCBI gene;Acc:103464286]
ENSPREG00000000536	pi4k2b	phosphatidylinositol 4-kinase type 2 beta [Source:NCBI gene;Acc:103464278]
ENSPREG00000000537	zgc:195282	zgc:195282 [Source:ZFIN;Acc:ZDB-GENE-081022-208]
ENSPREG00000000538	rnf38	E3 ubiquitin-protein ligase RNF38-like [Source:NCBI gene;Acc:103464251]
ENSPREG00000000575		neuronal acetylcholine receptor subunit beta-2-like [Source:NCBI gene;Acc:103464242]
ENSPREG00000000643		neuronal acetylcholine receptor subunit alpha-3-like [Source:NCBI gene;Acc:103464230]
ENSPREG00000000701	chrnb3a	neuronal acetylcholine receptor subunit non-alpha-3-like [Source:NCBI gene;Acc:103464222]
ENSPREG00000000753		neuronal acetylcholine receptor subunit alpha-7-like [Source:NCBI gene;Acc:103464217]
ENSPREG00000000764
ENSPREG00000000780
ENSPREG00000000801	sclt1	sodium channel and clathrin linker 1 [Source:NCBI gene;Acc:103464188]
ENSPREG00000000851	C4orf33	UPF0462 protein C4orf33 homolog [Source:NCBI gene;Acc:103464170]
ENSPREG00000000891	C4orf33	chromosome 4 open reading frame 33 [Source:HGNC Symbol;Acc:HGNC:27025]
ENSPREG00000000982	pcdh10a	protocadherin-10-like [Source:NCBI gene;Acc:103464161]
ENSPREG00000001007
ENSPREG00000001032	pcdh18a	protocadherin-18-like [Source:NCBI gene;Acc:103464137]
ENSPREG00000001068
ENSPREG00000001090		zinc finger protein 394-like [Source:NCBI gene;Acc:103464124]
ENSPREG00000001102		zinc finger protein 329-like [Source:NCBI gene;Acc:103464106]
ENSPREG00000001128		microtubule-associated protein futsch-like [Source:NCBI gene;Acc:103464097]
ENSPREG00000001139	vwa11	von Willebrand factor A domain-containing protein 7-like [Source:NCBI gene;Acc:103464075]
ENSPREG00000001193	PTGDR2	prostaglandin D2 receptor 2-like [Source:NCBI gene;Acc:103464092]
ENSPREG00000001198	cabp2a	calcium binding protein 2 [Source:NCBI gene;Acc:103464065]
ENSPREG00000001207
ENSPREG00000001230		CD209 antigen-like [Source:NCBI gene;Acc:103464039]
ENSPREG00000001243	rtn4rl2a	reticulon-4 receptor-like 2 [Source:NCBI gene;Acc:103464032]
ENSPREG00000001270		beta-crystallin B1-like [Source:NCBI gene;Acc:103464025]
ENSPREG00000001297	unc93b1	unc-93 homolog B1, TLR signaling regulator [Source:NCBI gene;Acc:103464008]
ENSPREG00000001315	timm10	translocase of inner mitochondrial membrane 10 [Source:NCBI gene;Acc:103463992]
ENSPREG00000001324		uncharacterized LOC103463981 [Source:NCBI gene;Acc:103463981]
ENSPREG00000001363	ctnnd1	catenin delta-1-like [Source:NCBI gene;Acc:103463938]
ENSPREG00000001585	slc43a3a	solute carrier family 43 member 3-like [Source:NCBI gene;Acc:103463918]
ENSPREG00000001604		uncharacterized LOC103463877 [Source:NCBI gene;Acc:103463877]
ENSPREG00000001623	noctb	nocturnin-like [Source:NCBI gene;Acc:103463886]
ENSPREG00000001656	elf2b	ETS-related transcription factor Elf-2-like [Source:NCBI gene;Acc:103463851]
ENSPREG00000001864		ras-related protein Rab-33B-like [Source:NCBI gene;Acc:103463837]
ENSPREG00000001936	NAA15	N-alpha-acetyltransferase 15, NatA auxiliary subunit [Source:NCBI gene;Acc:103463831]
ENSPREG00000002013	maml3	mastermind like transcriptional coactivator 3 [Source:NCBI gene;Acc:103463826]
ENSPREG00000002027	scoca	short coiled-coil protein B [Source:NCBI gene;Acc:103463814]
ENSPREG00000002049	clgn	calnexin [Source:NCBI gene;Acc:103463800]
ENSPREG00000002069	exosc9	exosome component 9 [Source:NCBI gene;Acc:103463790]
ENSPREG00000002141		high-affinity choline transporter 1-like [Source:NCBI gene;Acc:103463779]
ENSPREG00000002220		multidrug and toxin extrusion protein 1-like [Source:NCBI gene;Acc:103463772]
ENSPREG00000002249		multidrug and toxin extrusion protein 1-like [Source:NCBI gene;Acc:103463757]
ENSPREG00000002305		FERM and PDZ domain-containing protein 1-like [Source:NCBI gene;Acc:103463747]
ENSPREG00000002332	AXIN2	axin-2 [Source:NCBI gene;Acc:103463737]
ENSPREG00000002391
ENSPREG00000002409		myeloid-associated differentiation marker-like [Source:NCBI gene;Acc:103463704]
ENSPREG00000002417	TEX2	testis-expressed sequence 2 protein-like [Source:NCBI gene;Acc:103463683]
ENSPREG00000002457	card14	caspase recruitment domain family, member 14 [Source:ZFIN;Acc:ZDB-GENE-090310-1]
ENSPREG00000002620	CBX4	chromobox 4 [Source:NCBI gene;Acc:103463659]
ENSPREG00000002636	cbx8b	chromobox 8 [Source:NCBI gene;Acc:103463651]
ENSPREG00000002660	si:dkey-31g6.6	si:dkey-31g6.6 [Source:ZFIN;Acc:ZDB-GENE-110209-1]
ENSPREG00000002683	dgke	diacylglycerol kinase epsilon [Source:NCBI gene;Acc:103463639]
ENSPREG00000002733
ENSPREG00000002758	trim25	tripartite motif containing 25 [Source:NCBI gene;Acc:103463631]
ENSPREG00000002871	rasal3	ras/Rap GTPase-activating protein SynGAP [Source:NCBI gene;Acc:103463615]
ENSPREG00000002939	SEC14L1	SEC14-like protein 1 [Source:NCBI gene;Acc:103463598]
ENSPREG00000002988	ENDOV	endonuclease V [Source:NCBI gene;Acc:103463593]
ENSPREG00000003028	NPTX1	neuronal pentraxin 1 [Source:NCBI gene;Acc:103463585]
ENSPREG00000003102	rptor	regulatory associated protein of MTOR complex 1 [Source:NCBI gene;Acc:103463551]
c) Region 3 Gene Annotations
Ensembl Gene ID	Gene Name	Gene Description
ENSPREG00000010586	adgrl3.1	adhesion G protein-coupled receptor L3-like [Source:NCBI gene;Acc:103469185]
ENSPREG00000010850	MPDZ	multiple PDZ domain protein-like [Source:NCBI gene;Acc:103469128]
ENSPREG00000010917	tyrp1b	5,6-dihydroxyindole-2-carboxylic acid oxidase-like [Source:NCBI gene;Acc:103469120]
ENSPREG00000011036	PTPRD	receptor-type tyrosine-protein phosphatase delta-like [Source:NCBI gene;Acc:103469011]
ENSPREG00000011230		lysine-specific demethylase 4C-like [Source:NCBI gene;Acc:103468987]
ENSPREG00000011321	ecpas	Ecm29 proteasome adaptor and scaffold [Source:NCBI gene;Acc:103468979]
ENSPREG00000011769	smc2	structural maintenance of chromosomes 2 [Source:NCBI gene;Acc:103468975]
ENSPREG00000011864	si:dkey-245p14.4	exocyst complex component 1-like [Source:NCBI gene;Acc:103468969]
ENSPREG00000011939	CLOCK	circadian locomoter output cycles protein kaput-like [Source:NCBI gene;Acc:103468951]
ENSPREG00000012489	kitb	mast/stem cell growth factor receptor kita-like [Source:NCBI gene;Acc:103468941]
ENSPREG00000012535	fip1l1b	FIP1 like 1b (S. cerevisiae) [Source:NCBI gene;Acc:450021]
ENSPREG00000012604	chic2	cysteine-rich hydrophobic domain-containing protein 2 [Source:NCBI gene;Acc:103468893]
ENSPREG00000012644	suz12b	polycomb protein suz12-B-like [Source:NCBI gene;Acc:103468858]
ENSPREG00000012762
ENSPREG00000012774	2020-09-03	neuronal-specific septin-3-like [Source:NCBI gene;Acc:103468844]
ENSPREG00000012796	atf7ip	activating transcription factor 7 interacting protein [Source:NCBI gene;Acc:103468826]
ENSPREG00000012808
ENSPREG00000012832	grin2bb	glutamate receptor ionotropic, NMDA 2B-like [Source:NCBI gene;Acc:103468798]
ENSPREG00000012866	si:ch211-243a20.3	si:ch211-243a20.3 [Source:ZFIN;Acc:ZDB-GENE-061207-28]
ENSPREG00000012880	zgc:101679	factor VIII intron 22 protein-like [Source:NCBI gene;Acc:103468758]
ENSPREG00000012902	emp1	peripheral myelin protein 22-like [Source:NCBI gene;Acc:103468765]
ENSPREG00000012928		uncharacterized LOC103468750 [Source:NCBI gene;Acc:103468750]
ENSPREG00000012955	rbfox2	RNA binding protein fox-1 homolog 2-like [Source:NCBI gene;Acc:103468719]
ENSPREG00000012988
ENSPREG00000012997	pde6ha	retinal cone rhodopsin-sensitive cGMP 3',5'-cyclic phosphodiesterase subunit gamma-like [Source:NCBI gene;Acc:108165778]
ENSPREG00000013007		endoplasmic reticulum protein 27 [Source:NCBI gene;Acc:103468698]
ENSPREG00000013020		uncharacterized protein DDB_G0271670-like [Source:NCBI gene;Acc:103468683]
ENSPREG00000013034	slc34a2a	sodium-dependent phosphate transport protein 2B-like [Source:NCBI gene;Acc:103468667]
ENSPREG00000013070		OCIA domain-containing protein 1 [Source:NCBI gene;Acc:103468660]
ENSPREG00000013092
ENSPREG00000013108	utp6	UTP6 small subunit processome component [Source:NCBI gene;Acc:103468653]
ENSPREG00000013170	rab11fip4b	RAB11 family interacting protein 4 [Source:NCBI gene;Acc:103468621]
ENSPREG00000013201		uncharacterized LOC103468589 [Source:NCBI gene;Acc:103468589]
ENSPREG00000013211
ENSPREG00000013226
ENSPREG00000013236		paralemmin-1-like [Source:NCBI gene;Acc:103468558]
ENSPREG00000013258	PLPPR2	phospholipid phosphatase-related protein type 5-like [Source:NCBI gene;Acc:103468539]
ENSPREG00000013288		transcription elongation factor 1 homolog [Source:NCBI gene;Acc:103468483]
ENSPREG00000013297	pld6	phospholipase D family member 6 [Source:NCBI gene;Acc:103468493]
ENSPREG00000013308	RAB3D	ras-related protein Rab-3D-like [Source:NCBI gene;Acc:103468508]
ENSPREG00000013321	tspan34	tetraspanin-1-like [Source:NCBI gene;Acc:103468475]
ENSPREG00000013337	dand5	DAN domain family member 5-like [Source:NCBI gene;Acc:103469601]
ENSPREG00000013386	NFIX	nuclear factor 1 X-type-like [Source:NCBI gene;Acc:103468434]
ENSPREG00000013482	rnf11a	RING finger protein 11-like [Source:NCBI gene;Acc:103468424]
ENSPREG00000013545		heme oxygenase-like [Source:NCBI gene;Acc:103468411]
ENSPREG00000013750		GTPase IMAP family member 8-like [Source:NCBI gene;Acc:103468376]
ENSPREG00000013765		protein lyl-1-like [Source:NCBI gene;Acc:103468369]
ENSPREG00000013771		sialidase-4-like [Source:NCBI gene;Acc:103468348]
ENSPREG00000013775		forkhead box protein D1-like [Source:NCBI gene;Acc:103469592]
ENSPREG00000013782
ENSPREG00000013790	fdx2	ferredoxin 2 [Source:NCBI gene;Acc:103468343]
ENSPREG00000013844
ENSPREG00000013858	keap1b	kelch like ECH associated protein 1 [Source:NCBI gene;Acc:103468321]
ENSPREG00000013872	si:zfos-323e3.4	volume-regulated anion channel subunit LRRC8C-like [Source:NCBI gene;Acc:103468306]
ENSPREG00000013882	cdkn2d	cyclin dependent kinase inhibitor 2D [Source:NCBI gene;Acc:103468297]
ENSPREG00000013898	AP1M2	adaptor related protein complex 1 subunit mu 2 [Source:NCBI gene;Acc:103468282]
ENSPREG00000014073	ldlrb	low-density lipoprotein receptor-like [Source:NCBI gene;Acc:103468275]
ENSPREG00000014823	SMARCA4	transcription activator BRG1-like [Source:NCBI gene;Acc:103468256]
ENSPREG00000014939	atg4da	cysteine protease ATG4D-like [Source:NCBI gene;Acc:103468254]
ENSPREG00000014975	mast1a	microtubule-associated serine/threonine-protein kinase 1-like [Source:NCBI gene;Acc:103468230]
ENSPREG00000015015	rnaseh2a	ribonuclease H2 subunit A [Source:NCBI gene;Acc:103468224]
ENSPREG00000015036		transcription factor Sox-10-like [Source:NCBI gene;Acc:103468203]
ENSPREG00000015145		ATP-sensitive inward rectifier potassium channel 12-like [Source:NCBI gene;Acc:103468196]
ENSPREG00000015510
ENSPREG00000015520	smdt1b	essential MCU regulator, mitochondrial-like [Source:NCBI gene;Acc:103468189]
ENSPREG00000015528	zgc:158803	putative RNA-binding protein Luc7-like 1 [Source:NCBI gene;Acc:103468180]
ENSPREG00000015549		centromere protein M [Source:NCBI gene;Acc:103468169]
ENSPREG00000015563	mb	Danio rerio myoglobin (mb), transcript variant 2, mRNA. [Source:RefSeq mRNA;Acc:NM_001362390]
ENSPREG00000015573	serhl	serine hydrolase like 2 [Source:NCBI gene;Acc:103468127]
ENSPREG00000015588	tefm	transcription elongation factor, mitochondrial [Source:NCBI gene;Acc:103468118]
ENSPREG00000015612		ArfGAP with dual PH domains 2 [Source:NCBI gene;Acc:103468099]
ENSPREG00000015704	rhot1b	mitochondrial Rho GTPase 1-A-like [Source:NCBI gene;Acc:103468085]
ENSPREG00000015762	rhbdl3	rhomboid like 3 [Source:NCBI gene;Acc:103468056]
ENSPREG00000015781	znf207b	zinc finger protein 207 [Source:NCBI gene;Acc:103468033]
ENSPREG00000015823	tnrc6c2	trinucleotide repeat-containing gene 6C protein-like [Source:NCBI gene;Acc:103468018]
ENSPREG00000016106	sept9b	septin-9-like [Source:NCBI gene;Acc:103467991]
ENSPREG00000016568		CD276 antigen-like [Source:NCBI gene;Acc:103467963]
ENSPREG00000016581	jpt1a	hematological and neurological expressed 1 protein-like [Source:NCBI gene;Acc:103467954]
ENSPREG00000016597	SUMO4	small ubiquitin-related modifier 2 [Source:NCBI gene;Acc:103467943]
ENSPREG00000016612	gga3a	golgi associated, gamma adaptin ear containing, ARF binding protein 3 [Source:NCBI gene;Acc:103467933]
ENSPREG00000016632	mchr1a	melanin-concentrating hormone receptor 1 [Source:NCBI gene;Acc:103467921]
ENSPREG00000016669	usp43a	ubiquitin carboxyl-terminal hydrolase 43 [Source:NCBI gene;Acc:103467910]
ENSPREG00000016699
ENSPREG00000016705		zinc finger protein 501-like [Source:NCBI gene;Acc:103467888]
ENSPREG00000016720		TBC1 domain family member 24-like [Source:NCBI gene;Acc:103467877]
ENSPREG00000016746	stx8	syntaxin 8 [Source:NCBI gene;Acc:103467869]
ENSPREG00000016771
ENSPREG00000016810	NTN1	netrin 1 [Source:NCBI gene;Acc:103467861]
ENSPREG00000016844	pik3r5	phosphoinositide-3-kinase regulatory subunit 5 [Source:NCBI gene;Acc:103467846]
ENSPREG00000016945
ENSPREG00000016957	pik3r6a	phosphoinositide-3-kinase, regulatory subunit 6a [Source:ZFIN;Acc:ZDB-GENE-170330-1]
ENSPREG00000016984	PRPSAP1	phosphoribosyl pyrophosphate synthase-associated protein 1-like [Source:NCBI gene;Acc:103467804]
ENSPREG00000017010	rasd4	ras-related protein Rap-2a-like [Source:NCBI gene;Acc:103467793]
ENSPREG00000017035	MGAT5B	alpha-1,6-mannosylglycoprotein 6-beta-N-acetylglucosaminyltransferase B-like [Source:NCBI gene;Acc:103467751]
