# Supplementary material for: A large and diverse autosomal haplotype is associated with sex-linked colour polymorphism in the guppy
Source: Nat Commun. 2022 Mar 9;13:1233. doi: 10.1038/s41467-022-28895-4 (PMC8907176; doi:10.1038/s41467-022-28895-4)
Supplement: Supplementary file 5 — Supplementary Data 2 [file 41467_2022_28895_MOESM5_ESM.xlsx]

## Sheet: Supplementary Data 2
a) KEGG Region 1
ID	Description	GeneRatio	BgRatio	pvalue	p.adjust	qvalue	geneID	Count
pret04142	Lysosome	4/18	159/5953	0.00111909	0.0313346	0.0306278	103461639/103481937/103481270/103480745	4
pret00970	Aminoacyl-tRNA biosynthesis	2/18	40/5953	0.00629311	0.0881035	0.0861162	103461013/103457745	2
pret00100	Steroid biosynthesis	1/18	21/5953	0.0617143	0.413085	0.403768	103460529	1
pret00511	Other glycan degradation	1/18	21/5953	0.0617143	0.413085	0.403768	103480745	1
pret00860	Porphyrin and chlorophyll metabolism	1/18	31/5953	0.089821	0.413085	0.403768	103461013	1
pret00052	Galactose metabolism	1/18	35/5953	0.100839	0.413085	0.403768	103481270	1
pret00500	Starch and sucrose metabolism	1/18	36/5953	0.103574	0.413085	0.403768	103481270	1
pret00512	Mucin type O-glycan biosynthesis	1/18	48/5953	0.135786	0.413085	0.403768	103462472	1
pret00330	Arginine and proline metabolism	1/18	54/5953	0.151478	0.413085	0.403768	103460246	1
pret00514	Other types of O-glycan biosynthesis	1/18	55/5953	0.154068	0.413085	0.403768	103462472	1
pret00480	Glutathione metabolism	1/18	61/5953	0.169446	0.413085	0.403768	103460246	1
pret03008	Ribosome biogenesis in eukaryotes	1/18	64/5953	0.177037	0.413085	0.403768	103482130	1
pret00600	Sphingolipid metabolism	1/18	70/5953	0.192021	0.413583	0.404254	103461639	1
pret03018	RNA degradation	1/18	77/5953	0.209176	0.418352	0.408916	103482010	1
pret04115	p53 signaling pathway	1/18	84/5953	0.225987	0.421843	0.412328	103461041	1
pret04914	Progesterone-mediated oocyte maturation	1/18	101/5953	0.265421	0.456767	0.446464	103457167	1
pret03010	Ribosome	1/18	113/5953	0.292105	0.456767	0.446464	103457377	1
pret03040	Spliceosome	1/18	121/5953	0.309383	0.456767	0.446464	103461234	1
pret04114	Oocyte meiosis	1/18	125/5953	0.317872	0.456767	0.446464	103457167	1
pret04110	Cell cycle	1/18	129/5953	0.326262	0.456767	0.446464	103457167	1
pret04120	Ubiquitin mediated proteolysis	1/18	145/5953	0.358859	0.463094	0.452648	103457974	1
pret00230	Purine metabolism	1/18	154/5953	0.376534	0.463094	0.452648	103456889	1
pret01240	Biosynthesis of cofactors	1/18	156/5953	0.380398	0.463094	0.452648	103461013	1
pret04210	Apoptosis	1/18	172/5953	0.410512	0.478931	0.468128	103461041	1
pret04310	Wnt signaling pathway	1/18	201/5953	0.461602	0.516995	0.505333	103456513	1
pret05168	Herpes simplex virus 1 infection	1/18	220/5953	0.492776	0.530682	0.518711	103461041	1
pret05132	Salmonella infection	1/18	294/5953	0.598683	0.620856	0.606852	103461041	1
pret04010	MAPK signaling pathway	1/18	353/5953	0.667774	0.667774	0.652711	103461041	1
b) GO Region 1
ID	Description	GeneRatio	BgRatio	pvalue	p.adjust	qvalue	geneID	Count
GO:0016874	ligase activity	3/22	76/6862	0.00172818	0.042643	0.029409	103461013/103459450/103457745	3
GO:0008233	peptidase activity	5/22	294/6862	0.00201313	0.042643	0.029409	103461041/103460684/103460607/103460246/103459450	5
GO:0008235	metalloexopeptidase activity	2/22	26/6862	0.00304397	0.042643	0.029409	103460607/103460246	2
GO:0046914	transition metal ion binding	6/22	487/6862	0.0034685	0.042643	0.029409	103461013/103460684/103460607/103460529/103460246/103458473	6
GO:0008237	metallopeptidase activity	3/22	99/6862	0.00367612	0.042643	0.029409	103460684/103460607/103460246	3
GO:0008238	exopeptidase activity	2/22	38/6862	0.00643301	0.0621858	0.0428867	103460607/103460246	2
GO:0140101	catalytic activity, acting on a tRNA	2/22	47/6862	0.00972126	0.0805475	0.05555	103461013/103457745	2
GO:0140098	catalytic activity, acting on RNA	3/22	148/6862	0.0112096	0.0812693	0.0560478	103461013/103457745/103482010	3
GO:0030246	carbohydrate binding	2/22	58/6862	0.0145526	0.0937833	0.0646781	103481270/103462472	2
GO:0008270	zinc ion binding	4/22	375/6862	0.0293565	0.129072	0.0890149	103461013/103460684/103460607/103458473	4
GO:0000175	3'-5'-exoribonuclease activity	1/22	10/6862	0.0316225	0.129072	0.0890149	103482010	1
GO:0004532	exoribonuclease activity	1/22	10/6862	0.0316225	0.129072	0.0890149	103482010	1
GO:0016896	exoribonuclease activity, producing 5'-phosphomonoesters	1/22	10/6862	0.0316225	0.129072	0.0890149	103482010	1
GO:0000049	tRNA binding	1/22	11/6862	0.0347317	0.129072	0.0890149	103461013	1
GO:0016796	exonuclease activity, active with either ribo- or deoxyribonucleic acids and producing 5'-phosphomonoesters	1/22	11/6862	0.0347317	0.129072	0.0890149	103482010	1
GO:0004653	polypeptide N-acetylgalactosaminyltransferase activity	1/22	12/6862	0.0378313	0.129072	0.0890149	103462472	1
GO:0005544	calcium-dependent phospholipid binding	1/22	12/6862	0.0378313	0.129072	0.0890149	103459559	1
GO:0004177	aminopeptidase activity	1/22	13/6862	0.0409215	0.131818	0.0909088	103460246	1
GO:0004181	metallocarboxypeptidase activity	1/22	15/6862	0.0470735	0.131818	0.0909088	103460607	1
GO:0004843	thiol-dependent ubiquitin-specific protease activity	1/22	15/6862	0.0470735	0.131818	0.0909088	103459450	1
GO:0008408	3'-5' exonuclease activity	1/22	16/6862	0.0501353	0.131818	0.0909088	103482010	1
GO:0101005	ubiquitinyl hydrolase activity	1/22	16/6862	0.0501353	0.131818	0.0909088	103459450	1
GO:0004114	3',5'-cyclic-nucleotide phosphodiesterase activity	1/22	19/6862	0.0592646	0.131818	0.0909088	103456889	1
GO:0004180	carboxypeptidase activity	1/22	19/6862	0.0592646	0.131818	0.0909088	103460607	1
GO:0004112	cyclic-nucleotide phosphodiesterase activity	1/22	20/6862	0.062289	0.131818	0.0909088	103456889	1
GO:0008376	acetylgalactosaminyltransferase activity	1/22	20/6862	0.062289	0.131818	0.0909088	103462472	1
GO:0004527	exonuclease activity	1/22	22/6862	0.06831	0.131818	0.0909088	103482010	1
GO:0004812	aminoacyl-tRNA ligase activity	1/22	22/6862	0.06831	0.131818	0.0909088	103461013	1
GO:0016875	ligase activity, forming carbon-oxygen bonds	1/22	22/6862	0.06831	0.131818	0.0909088	103461013	1
GO:0008242	omega peptidase activity	1/22	24/6862	0.0742942	0.131818	0.0909088	103459450	1
GO:0016811	hydrolase activity, acting on carbon-nitrogen (but not peptide) bonds, in linear amides	1/22	24/6862	0.0742942	0.131818	0.0909088	103461639	1
GO:0016879	ligase activity, forming carbon-nitrogen bonds	1/22	24/6862	0.0742942	0.131818	0.0909088	103457745	1
GO:0004197	cysteine-type endopeptidase activity	1/22	25/6862	0.0772725	0.131818	0.0909088	103461041	1
GO:0004540	ribonuclease activity	1/22	25/6862	0.0772725	0.131818	0.0909088	103482010	1
GO:0008289	lipid binding	2/22	162/6862	0.0940767	0.155898	0.107516	103461134/103459559	2
GO:0003723	RNA binding	3/22	368/6862	0.1109	0.178672	0.123222	103461013/103482130/103482010	3
GO:0004175	endopeptidase activity	2/22	194/6862	0.127111	0.199255	0.137417	103461041/103460684	2
GO:0008081	phosphoric diester hydrolase activity	1/22	49/6862	0.146068	0.217229	0.149813	103456889	1
GO:0008234	cysteine-type peptidase activity	1/22	49/6862	0.146068	0.217229	0.149813	103461041	1
GO:0016810	hydrolase activity, acting on carbon-nitrogen (but not peptide) bonds	1/22	51/6862	0.151574	0.218299	0.150551	103461639	1
GO:0008194	UDP-glycosyltransferase activity	1/22	52/6862	0.154314	0.218299	0.150551	103462472	1
GO:0004553	hydrolase activity, hydrolyzing O-glycosyl compounds	1/22	54/6862	0.15977	0.220635	0.152162	103481270	1
GO:0004222	metalloendopeptidase activity	1/22	60/6862	0.175936	0.231916	0.159942	103460684	1
GO:0004518	nuclease activity	1/22	60/6862	0.175936	0.231916	0.159942	103482010	1
GO:0005543	phospholipid binding	1/22	64/6862	0.186548	0.24044	0.165821	103459559	1
GO:0016798	hydrolase activity, acting on glycosyl bonds	1/22	66/6862	0.191805	0.241841	0.166787	103481270	1
GO:0016758	transferase activity, transferring hexosyl groups	1/22	68/6862	0.197029	0.243143	0.167685	103462472	1
GO:0003735	structural constituent of ribosome	1/22	75/6862	0.215062	0.259867	0.179219	103457377	1
GO:0005506	iron ion binding	1/22	78/6862	0.222672	0.263571	0.181773	103460529	1
GO:0005509	calcium ion binding	2/22	302/6862	0.25218	0.292529	0.201744	103460684/103459559	2
GO:0016788	hydrolase activity, acting on ester bonds	2/22	321/6862	0.275142	0.312907	0.215798	103456889/103482010	2
GO:0005198	structural molecule activity	1/22	161/6862	0.407342	0.454343	0.31334	103457377	1
GO:0016757	transferase activity, transferring glycosyl groups	1/22	174/6862	0.432167	0.472937	0.326163	103462472	1
GO:0042578	phosphoric ester hydrolase activity	1/22	203/6862	0.484016	0.519869	0.358531	103456889	1
GO:0004672	protein kinase activity	1/22	350/6862	0.68449	0.721826	0.497811	103457241	1
GO:0016491	oxidoreductase activity	1/22	396/6862	0.730119	0.756195	0.521514	103460529	1
GO:0016773	phosphotransferase activity, alcohol group as acceptor	1/22	413/6862	0.74533	0.758406	0.523038	103457241	1
GO:0016301	kinase activity	1/22	449/6862	0.774884	0.774884	0.534403	103457241	1
c) KEGG Region 2
ID	Description	GeneRatio	BgRatio	pvalue	p.adjust	qvalue	geneID	Count
pret04080	Neuroactive ligand-receptor interaction	11/82	423/5953	0.0294325	0.742034	0.742034	103466293/103475608/103473485/103465715/103465647/103465527/103464532/103464242/103464230/103464222/103464217	11
pret00240	Pyrimidine metabolism	3/82	61/5953	0.051242	0.742034	0.742034	103465429/103465407/103465072	3
pret00564	Glycerophospholipid metabolism	4/82	103/5953	0.0530158	0.742034	0.742034	103466496/103462875/103465521/103463639	4
pret04144	Endocytosis	8/82	307/5953	0.0595142	0.742034	0.742034	103468048/103467096/103463724/103462224/103467039/103465788/103465175/103464439	8
pret03410	Base excision repair	2/82	31/5953	0.0673924	0.742034	0.742034	103465697/103465121	2
pret04672	Intestinal immune network for IgA production	2/82	31/5953	0.0673924	0.742034	0.742034	103464854/103462404	2
pret04142	Lysosome	5/82	159/5953	0.0674576	0.742034	0.742034	103468048/108166155/103465890/103464672/103464560	5
pret04310	Wnt signaling pathway	5/82	201/5953	0.14284	0.803938	0.803938	103464091/103481100/103465845/103464810/103463737	5
pret00520	Amino sugar and nucleotide sugar metabolism	2/82	55/5953	0.17502	0.803938	0.803938	103468187/103467988	2
pret00130	Ubiquinone and other terpenoid-quinone biosynthesis	1/82	14/5953	0.17667	0.803938	0.803938	103464803	1
pret03450	Non-homologous end-joining	1/82	14/5953	0.17667	0.803938	0.803938	103465121	1
pret04070	Phosphatidylinositol signaling system	3/82	109/5953	0.189428	0.803938	0.803938	103465764/103464278/103463639	3
pret04520	Adherens junction	3/82	111/5953	0.196451	0.803938	0.803938	103464091/103465553/103463938	3
pret04140	Autophagy - animal	4/82	173/5953	0.214859	0.803938	0.803938	103481100/103465672/103463837/103463551	4
pret00561	Glycerolipid metabolism	2/82	68/5953	0.240623	0.803938	0.803938	103462875/103463639	2
pret04114	Oocyte meiosis	3/82	125/5953	0.247189	0.803938	0.803938	103465804/103464021/103481100	3
pret00532	Glycosaminoglycan biosynthesis - chondroitin sulfate / dermatan sulfate	1/82	22/5953	0.263385	0.803938	0.803938	103464839	1
pret04330	Notch signaling pathway	2/82	74/5953	0.271399	0.803938	0.803938	103464091/103463826	2
pret04916	Melanogenesis	3/82	132/5953	0.273318	0.803938	0.803938	103464091/103464021/103481100	3
pret03018	RNA degradation	2/82	77/5953	0.286795	0.803938	0.803938	103465746/103463790	2
pret04270	Vascular smooth muscle contraction	3/82	141/5953	0.307326	0.803938	0.803938	103464021/103481100/103464768	3
pret04910	Insulin signaling pathway	3/82	146/5953	0.326318	0.803938	0.803938	103481100/103465672/103463551	3
pret00531	Glycosaminoglycan degradation	1/82	29/5953	0.331818	0.803938	0.803938	103465890	1
pret01230	Biosynthesis of amino acids	2/82	86/5953	0.332715	0.803938	0.803938	103465753/103465458	2
pret04146	Peroxisome	2/82	89/5953	0.347863	0.803938	0.803938	103464698/103464517	2
pret00860	Porphyrin and chlorophyll metabolism	1/82	31/5953	0.35019	0.803938	0.803938	103464485	1
pret00230	Purine metabolism	3/82	154/5953	0.356707	0.803938	0.803938	103464021/103465407/103465072	3
pret00534	Glycosaminoglycan biosynthesis - heparan sulfate / heparin	1/82	32/5953	0.359187	0.803938	0.803938	103464839	1
pret00630	Glyoxylate and dicarboxylate metabolism	1/82	32/5953	0.359187	0.803938	0.803938	103465415	1
pret04136	Autophagy - other	1/82	32/5953	0.359187	0.803938	0.803938	103463551	1
pret00562	Inositol phosphate metabolism	2/82	92/5953	0.362901	0.803938	0.803938	103465764/103464278	2
pret04371	Apelin signaling pathway	3/82	166/5953	0.401949	0.803938	0.803938	103464021/103481100/103465545	3
pret00062	Fatty acid elongation	1/82	37/5953	0.402362	0.803938	0.803938	103461133	1
pret01040	Biosynthesis of unsaturated fatty acids	1/82	37/5953	0.402362	0.803938	0.803938	103461133	1
pret04914	Progesterone-mediated oocyte maturation	2/82	101/5953	0.407199	0.803938	0.803938	103464021/103481100	2
pret03022	Basal transcription factors	1/82	38/5953	0.410646	0.803938	0.803938	103465055	1
pret04020	Calcium signaling pathway	5/82	313/5953	0.433729	0.803938	0.803938	103464021/103481100/103465122/103464532/103464217	5
pret00760	Nicotinate and nicotinamide metabolism	1/82	41/5953	0.434823	0.803938	0.803938	103465072	1
pret03420	Nucleotide excision repair	1/82	42/5953	0.442662	0.803938	0.803938	103467831	1
pret00260	Glycine, serine and threonine metabolism	1/82	43/5953	0.450393	0.803938	0.803938	103465753	1
pret04540	Gap junction	2/82	111/5953	0.45466	0.803938	0.803938	103464021/103481100	2
pret04141	Protein processing in endoplasmic reticulum	3/82	182/5953	0.460847	0.803938	0.803938	103461702/103482061/103464900	3
pret02010	ABC transporters	1/82	45/5953	0.46554	0.803938	0.803938	103464796	1
pret00380	Tryptophan metabolism	1/82	46/5953	0.472958	0.803938	0.803938	103465415	1
pret04912	GnRH signaling pathway	2/82	115/5953	0.473047	0.803938	0.803938	103464021/103481100	2
pret00565	Ether lipid metabolism	1/82	47/5953	0.480275	0.803938	0.803938	103462875	1
pret03460	Fanconi anemia pathway	1/82	51/5953	0.50855	0.812904	0.812904	103462424	1
pret00330	Arginine and proline metabolism	1/82	54/5953	0.528754	0.812904	0.812904	103465458	1
pret04110	Cell cycle	2/82	129/5953	0.534413	0.812904	0.812904	103465804/103464091	2
pret00514	Other types of O-glycan biosynthesis	1/82	55/5953	0.535305	0.812904	0.812904	103463461	1
pret00190	Oxidative phosphorylation	2/82	137/5953	0.567266	0.812904	0.812904	103466653/103459798	2
pret00983	Drug metabolism - other enzymes	1/82	61/5953	0.572761	0.812904	0.812904	103465429	1
pret04340	Hedgehog signaling pathway	1/82	62/5953	0.578707	0.812904	0.812904	103481100	1
pret05168	Herpes simplex virus 1 infection	3/82	220/5953	0.589451	0.812904	0.812904	103462560/103475608/103465672	3
pret00310	Lysine degradation	1/82	65/5953	0.596059	0.812904	0.812904	103463461	1
pret01212	Fatty acid metabolism	1/82	68/5953	0.612704	0.812904	0.812904	103461133	1
pret00600	Sphingolipid metabolism	1/82	70/5953	0.623423	0.812904	0.812904	103462875	1
pret04622	RIG-I-like receptor signaling pathway	1/82	70/5953	0.623423	0.812904	0.812904	103463631	1
pret00010	Glycolysis / Gluconeogenesis	1/82	72/5953	0.633849	0.812904	0.812904	103465753	1
pret01240	Biosynthesis of cofactors	2/82	156/5953	0.638578	0.812904	0.812904	103465415/103464803	2
pret03320	PPAR signaling pathway	1/82	74/5953	0.643989	0.812904	0.812904	103463254	1
pret04115	p53 signaling pathway	1/82	84/5953	0.690675	0.848945	0.848945	103465672	1
pret04810	Regulation of actin cytoskeleton	3/82	257/5953	0.694591	0.848945	0.848945	103464854/103465122/103464768	3
pret04150	mTOR signaling pathway	2/82	178/5953	0.709432	0.853535	0.853535	103465672/103463551	2
pret04060	Cytokine-cytokine receptor interaction	2/82	186/5953	0.73221	0.867387	0.867387	103464854/103462560	2
pret04261	Adrenergic signaling in cardiomyocytes	2/82	201/5953	0.770896	0.889853	0.889853	103464021/103481100	2
pret04530	Tight junction	2/82	207/5953	0.784977	0.889853	0.889853	103481100/103464768	2
pret03010	Ribosome	1/82	113/5953	0.794515	0.889853	0.889853	103464821	1
pret04350	TGF-beta signaling pathway	1/82	114/5953	0.797401	0.889853	0.889853	103464091	1
pret01200	Carbon metabolism	1/82	129/5953	0.83617	0.919787	0.919787	103465753	1
pret04621	NOD-like receptor signaling pathway	1/82	144/5953	0.867594	0.926037	0.926037	103464752	1
pret04010	MAPK signaling pathway	3/82	353/5953	0.872912	0.926037	0.926037	103465736/103481100/103465122	3
pret04145	Phagosome	1/82	151/5953	0.880142	0.926037	0.926037	103475608	1
pret04514	Cell adhesion molecules	1/82	157/5953	0.889958	0.926037	0.926037	103479216	1
pret04068	FoxO signaling pathway	1/82	171/5953	0.909879	0.929353	0.929353	103464091	1
pret04218	Cellular senescence	1/82	177/5953	0.917283	0.929353	0.929353	103465672	1
pret05132	Salmonella infection	1/82	294/5953	0.984738	0.984738	0.984738	103462224	1
d) GO Region 2
ID	Description	GeneRatio	BgRatio	pvalue	p.adjust	qvalue	geneID	Count
GO:0022848	acetylcholine-gated cation-selective channel activity	4/114	16/6862	0.00011273	0.00740237	0.00739644	103464242/103464230/103464222/103464217	4
GO:0099529	neurotransmitter receptor activity involved in regulation of postsynaptic membrane potential	4/114	16/6862	0.00011273	0.00740237	0.00739644	103464242/103464230/103464222/103464217	4
GO:1904315	transmitter-gated ion channel activity involved in regulation of postsynaptic membrane potential	4/114	16/6862	0.00011273	0.00740237	0.00739644	103464242/103464230/103464222/103464217	4
GO:0005231	excitatory extracellular ligand-gated ion channel activity	4/114	23/6862	0.00050135	0.023402	0.0233833	103464242/103464230/103464222/103464217	4
GO:0098960	postsynaptic neurotransmitter receptor activity	4/114	24/6862	0.00059396	0.023402	0.0233833	103464242/103464230/103464222/103464217	4
GO:0099094	ligand-gated cation channel activity	4/114	40/6862	0.00416536	0.122475	0.122376	103464242/103464230/103464222/103464217	4
GO:0022824	transmitter-gated ion channel activity	4/114	42/6862	0.00497358	0.122475	0.122376	103464242/103464230/103464222/103464217	4
GO:0022835	transmitter-gated channel activity	4/114	42/6862	0.00497358	0.122475	0.122376	103464242/103464230/103464222/103464217	4
GO:0030594	neurotransmitter receptor activity	4/114	50/6862	0.0092471	0.202409	0.202246	103464242/103464230/103464222/103464217	4
GO:0005230	extracellular ligand-gated ion channel activity	4/114	64/6862	0.0213878	0.421339	0.421001	103464242/103464230/103464222/103464217	4
GO:0003712	transcription coregulator activity	3/114	51/6862	0.0523045	0.59208	0.591606	103465396/103465371/103463826	3
GO:0015276	ligand-gated ion channel activity	4/114	86/6862	0.0543337	0.59208	0.591606	103464242/103464230/103464222/103464217	4
GO:0022834	ligand-gated channel activity	4/114	86/6862	0.0543337	0.59208	0.591606	103464242/103464230/103464222/103464217	4
GO:0016811	hydrolase activity, acting on carbon-nitrogen (but not peptide) bonds, in linear amides	2/114	24/6862	0.0595545	0.59208	0.591606	103465415/103464690	2
GO:0022836	gated channel activity	6/114	182/6862	0.0818902	0.59208	0.591606	103465027/103464752/103464242/103464230/103464222/103464217	6
GO:0004888	transmembrane signaling receptor activity	12/114	465/6862	0.0839254	0.59208	0.591606	103466293/103463542/103473485/103465729/103465715/103464532/103464242/103464230/103464222/103464217/103464092/103458051	12
GO:0051015	actin filament binding	2/114	30/6862	0.088084	0.59208	0.591606	103468518/103464768	2
GO:0030545	receptor regulator activity	5/114	144/6862	0.0910766	0.59208	0.591606	103464854/103465194/103465279/103465122/103464347	5
GO:0001664	G protein-coupled receptor binding	2/114	31/6862	0.0931716	0.59208	0.591606	103464854/103465527	2
GO:0005261	cation channel activity	5/114	150/6862	0.103826	0.59208	0.591606	103465027/103464242/103464230/103464222/103464217	5
GO:0004866	endopeptidase inhibitor activity	2/114	39/6862	0.136543	0.59208	0.591606	103477706/103464999	2
GO:0061135	endopeptidase regulator activity	2/114	39/6862	0.136543	0.59208	0.591606	103477706/103464999	2
GO:0005102	signaling receptor binding	7/114	265/6862	0.151022	0.59208	0.591606	103464854/103465194/103465527/103465279/103465122/103464347/103464008	7
GO:0030414	peptidase inhibitor activity	2/114	42/6862	0.153787	0.59208	0.591606	103477706/103464999	2
GO:0000175	3'-5'-exoribonuclease activity	1/114	10/6862	0.154341	0.59208	0.591606	103463886	1
GO:0004532	exoribonuclease activity	1/114	10/6862	0.154341	0.59208	0.591606	103463886	1
GO:0004935	adrenergic receptor activity	1/114	10/6862	0.154341	0.59208	0.591606	103466293	1
GO:0016628	oxidoreductase activity, acting on the CH-CH group of donors, NAD or NADP as acceptor	1/114	10/6862	0.154341	0.59208	0.591606	103461133	1
GO:0016641	oxidoreductase activity, acting on the CH-NH2 group of donors, oxygen as acceptor	1/114	10/6862	0.154341	0.59208	0.591606	103462103	1
GO:0016896	exoribonuclease activity, producing 5'-phosphomonoesters	1/114	10/6862	0.154341	0.59208	0.591606	103463886	1
GO:0017017	MAP kinase tyrosine/serine/threonine phosphatase activity	1/114	10/6862	0.154341	0.59208	0.591606	103465736	1
GO:0030276	clathrin binding	1/114	10/6862	0.154341	0.59208	0.591606	103466839	1
GO:0033549	MAP kinase phosphatase activity	1/114	10/6862	0.154341	0.59208	0.591606	103465736	1
GO:0061134	peptidase regulator activity	2/114	44/6862	0.165508	0.59208	0.591606	103477706/103464999	2
GO:0004536	deoxyribonuclease activity	1/114	11/6862	0.16841	0.59208	0.591606	103462424	1
GO:0004953	icosanoid receptor activity	1/114	11/6862	0.16841	0.59208	0.591606	103464532	1
GO:0008009	chemokine activity	1/114	11/6862	0.16841	0.59208	0.591606	103464854	1
GO:0008028	monocarboxylic acid transmembrane transporter activity	1/114	11/6862	0.16841	0.59208	0.591606	103463254	1
GO:0016709	oxidoreductase activity, acting on paired donors, with incorporation or reduction of molecular oxygen, NAD(P)H as one donor, and incorporation of one atom of oxygen	1/114	11/6862	0.16841	0.59208	0.591606	103464803	1
GO:0016796	exonuclease activity, active with either ribo- or deoxyribonucleic acids and producing 5'-phosphomonoesters	1/114	11/6862	0.16841	0.59208	0.591606	103463886	1
GO:0016893	endonuclease activity, active with either ribo- or deoxyribonucleic acids and producing 5'-phosphomonoesters	1/114	11/6862	0.16841	0.59208	0.591606	103462424	1
GO:0042379	chemokine receptor binding	1/114	11/6862	0.16841	0.59208	0.591606	103464854	1
GO:0005096	GTPase activator activity	3/114	87/6862	0.175502	0.59208	0.591606	103465672/103465175/103463615	3
GO:0004601	peroxidase activity	1/114	12/6862	0.182248	0.59208	0.591606	103464517	1
GO:0005104	fibroblast growth factor receptor binding	1/114	12/6862	0.182248	0.59208	0.591606	103465122	1
GO:0016638	oxidoreductase activity, acting on the CH-NH2 group of donors	1/114	12/6862	0.182248	0.59208	0.591606	103462103	1
GO:0030695	GTPase regulator activity	3/114	90/6862	0.188002	0.59208	0.591606	103465672/103465175/103463615	3
GO:0004177	aminopeptidase activity	1/114	13/6862	0.195857	0.59208	0.591606	103464989	1
GO:0004402	histone acetyltransferase activity	1/114	13/6862	0.195857	0.59208	0.591606	103482155	1
GO:0008137	NADH dehydrogenase (ubiquinone) activity	1/114	13/6862	0.195857	0.59208	0.591606	103459798	1
GO:0016646	oxidoreductase activity, acting on the CH-NH group of donors, NAD or NADP as acceptor	1/114	13/6862	0.195857	0.59208	0.591606	103465458	1
GO:0016655	oxidoreductase activity, acting on NAD(P)H, quinone or similar compound as acceptor	1/114	13/6862	0.195857	0.59208	0.591606	103459798	1
GO:0016684	oxidoreductase activity, acting on peroxide as acceptor	1/114	13/6862	0.195857	0.59208	0.591606	103464517	1
GO:0050136	NADH dehydrogenase (quinone) activity	1/114	13/6862	0.195857	0.59208	0.591606	103459798	1
GO:0030546	signaling receptor activator activity	4/114	141/6862	0.206734	0.59208	0.591606	103464854/103465194/103465279/103465122	4
GO:0048018	receptor ligand activity	4/114	141/6862	0.206734	0.59208	0.591606	103464854/103465194/103465279/103465122	4
GO:0016810	hydrolase activity, acting on carbon-nitrogen (but not peptide) bonds	2/114	51/6862	0.207583	0.59208	0.591606	103465415/103464690	2
GO:0003954	NADH dehydrogenase activity	1/114	14/6862	0.209242	0.59208	0.591606	103459798	1
GO:0004190	aspartic-type endopeptidase activity	1/114	14/6862	0.209242	0.59208	0.591606	103462174	1
GO:0008195	phosphatidate phosphatase activity	1/114	14/6862	0.209242	0.59208	0.591606	103462875	1
GO:0016866	intramolecular transferase activity	1/114	14/6862	0.209242	0.59208	0.591606	103465753	1
GO:0016877	ligase activity, forming carbon-sulfur bonds	1/114	14/6862	0.209242	0.59208	0.591606	103463254	1
GO:0061733	peptide-lysine-N-acetyltransferase activity	1/114	14/6862	0.209242	0.59208	0.591606	103482155	1
GO:0070001	aspartic-type peptidase activity	1/114	14/6862	0.209242	0.59208	0.591606	103462174	1
GO:0015267	channel activity	6/114	241/6862	0.211262	0.59208	0.591606	103465027/103464752/103464242/103464230/103464222/103464217	6
GO:0022803	passive transmembrane transporter activity	6/114	241/6862	0.211262	0.59208	0.591606	103465027/103464752/103464242/103464230/103464222/103464217	6
GO:0060589	nucleoside-triphosphatase regulator activity	3/114	96/6862	0.213651	0.59208	0.591606	103465672/103465175/103463615	3
GO:0140110	transcription regulator activity	10/114	451/6862	0.215221	0.59208	0.591606	103466724/103465626/103465570/103465396/103465371/103465151/103464609/103464602/103464508/103463826	10
GO:0022890	inorganic cation transmembrane transporter activity	6/114	244/6862	0.219228	0.59208	0.591606	103466653/103465027/103464242/103464230/103464222/103464217	6
GO:0005179	hormone activity	2/114	53/6862	0.219818	0.59208	0.591606	103465194/103465279	2
GO:0008134	transcription factor binding	1/114	15/6862	0.222406	0.59208	0.591606	103465396	1
GO:0034212	peptide N-acetyltransferase activity	1/114	15/6862	0.222406	0.59208	0.591606	103482155	1
GO:0042277	peptide binding	1/114	15/6862	0.222406	0.59208	0.591606	103473485	1
GO:0050839	cell adhesion molecule binding	1/114	15/6862	0.222406	0.59208	0.591606	103465321	1
GO:0008408	3'-5' exonuclease activity	1/114	16/6862	0.235353	0.598082	0.597603	103463886	1
GO:0016209	antioxidant activity	1/114	16/6862	0.235353	0.598082	0.597603	103464517	1
GO:0005509	calcium ion binding	7/114	302/6862	0.235741	0.598082	0.597603	103467247/103466375/103463542/103465407/103464161/103464065/103463800	7
GO:0016645	oxidoreductase activity, acting on the CH-NH group of donors	1/114	17/6862	0.248085	0.598082	0.597603	103465458	1
GO:0008324	cation transmembrane transporter activity	6/114	256/6862	0.252062	0.598082	0.597603	103466653/103465027/103464242/103464230/103464222/103464217	6
GO:0005507	copper ion binding	1/114	18/6862	0.260608	0.598082	0.597603	103462103	1
GO:0019904	protein domain specific binding	1/114	18/6862	0.260608	0.598082	0.597603	103465371	1
GO:0046943	carboxylic acid transmembrane transporter activity	1/114	18/6862	0.260608	0.598082	0.597603	103463254	1
GO:0070851	growth factor receptor binding	1/114	18/6862	0.260608	0.598082	0.597603	103465122	1
GO:0004930	G protein-coupled receptor activity	7/114	312/6862	0.261034	0.598082	0.597603	103466293/103463542/103473485/103465729/103465715/103464532/103464092	7
GO:0008047	enzyme activator activity	3/114	107/6862	0.262373	0.598082	0.597603	103465672/103465175/103463615	3
GO:0004518	nuclease activity	2/114	60/6862	0.263008	0.598082	0.597603	103462424/103463886	2
GO:0004867	serine-type endopeptidase inhibitor activity	1/114	19/6862	0.272924	0.598082	0.597603	103464999	1
GO:0005342	organic acid transmembrane transporter activity	1/114	19/6862	0.272924	0.598082	0.597603	103463254	1
GO:0017137	Rab GTPase binding	1/114	19/6862	0.272924	0.598082	0.597603	103464619	1
GO:0030234	enzyme regulator activity	5/114	211/6862	0.273235	0.598082	0.597603	103477706/103465672/103465175/103464999/103463615	5
GO:0005198	structural molecule activity	4/114	161/6862	0.278823	0.603605	0.603121	103465321/103465267/103465253/103465065	4
GO:0016788	hydrolase activity, acting on ester bonds	7/114	321/6862	0.284449	0.609091	0.608603	103466496/103465736/103464417/103462424/103462875/103464560/103463886	7
GO:0005216	ion channel activity	5/114	218/6862	0.29584	0.609365	0.608877	103465027/103464242/103464230/103464222/103464217	5
GO:0003713	transcription coactivator activity	1/114	21/6862	0.296949	0.609365	0.608877	103463826	1
GO:0005044	scavenger receptor activity	1/114	21/6862	0.296949	0.609365	0.608877	103462103	1
GO:0008201	heparin binding	1/114	21/6862	0.296949	0.609365	0.608877	103464347	1
GO:0016798	hydrolase activity, acting on glycosyl bonds	2/114	66/6862	0.300109	0.6095	0.609011	103468187/103465403	2
GO:0004527	exonuclease activity	1/114	22/6862	0.308665	0.62048	0.619983	103463886	1
GO:0008188	neuropeptide receptor activity	1/114	23/6862	0.320187	0.630886	0.63038	103465715	1
GO:0004857	enzyme inhibitor activity	2/114	70/6862	0.324698	0.630886	0.63038	103477706/103464999	2
GO:0016853	isomerase activity	2/114	70/6862	0.324698	0.630886	0.63038	103468187/103465753	2
GO:0005125	cytokine activity	1/114	24/6862	0.331519	0.630886	0.63038	103464854	1
GO:0038024	cargo receptor activity	1/114	24/6862	0.331519	0.630886	0.63038	103462103	1
GO:0008083	growth factor activity	2/114	72/6862	0.336915	0.630886	0.63038	103464854/103465122	2
GO:0004540	ribonuclease activity	1/114	25/6862	0.342664	0.630886	0.63038	103463886	1
GO:0008227	G protein-coupled amine receptor activity	1/114	25/6862	0.342664	0.630886	0.63038	103466293	1
GO:0015297	antiporter activity	1/114	25/6862	0.342664	0.630886	0.63038	103463772	1
GO:0008235	metalloexopeptidase activity	1/114	26/6862	0.353624	0.639119	0.638607	103464989	1
GO:0033218	amide binding	1/114	26/6862	0.353624	0.639119	0.638607	103473485	1
GO:0015318	inorganic molecular entity transmembrane transporter activity	7/114	351/6862	0.365548	0.654663	0.654139	103466653/103463254/103465027/103464242/103464230/103464222/103464217	7
GO:0016627	oxidoreductase activity, acting on the CH-CH group of donors	1/114	28/6862	0.375005	0.660259	0.65973	103461133	1
GO:0016705	oxidoreductase activity, acting on paired donors, with incorporation or reduction of molecular oxygen	2/114	79/6862	0.379111	0.660259	0.65973	103464485/103464803	2
GO:0004620	phospholipase activity	1/114	29/6862	0.38543	0.660259	0.65973	103466496	1
GO:0008080	N-acetyltransferase activity	1/114	29/6862	0.38543	0.660259	0.65973	103482155	1
GO:0016651	oxidoreductase activity, acting on NAD(P)H	1/114	29/6862	0.38543	0.660259	0.65973	103459798	1
GO:1901681	sulfur compound binding	1/114	30/6862	0.395684	0.67198	0.671441	103464347	1
GO:0016407	acetyltransferase activity	1/114	31/6862	0.405767	0.683215	0.682668	103482155	1
GO:0051082	unfolded protein binding	1/114	32/6862	0.415684	0.684054	0.683506	103463800	1
GO:0004519	endonuclease activity	1/114	33/6862	0.425437	0.684054	0.683506	103462424	1
GO:0005319	lipid transporter activity	1/114	33/6862	0.425437	0.684054	0.683506	103463254	1
GO:0005539	glycosaminoglycan binding	1/114	33/6862	0.425437	0.684054	0.683506	103464347	1
GO:0005126	cytokine receptor binding	1/114	34/6862	0.435029	0.684054	0.683506	103464854	1
GO:0016410	N-acyltransferase activity	1/114	34/6862	0.435029	0.684054	0.683506	103482155	1
GO:0042578	phosphoric ester hydrolase activity	4/114	203/6862	0.437477	0.684054	0.683506	103465736/103464417/103462875/103464560	4
GO:0015075	ion transmembrane transporter activity	7/114	379/6862	0.442846	0.684054	0.683506	103466653/103463254/103465027/103464242/103464230/103464222/103464217	7
GO:0044877	protein-containing complex binding	2/114	90/6862	0.443022	0.684054	0.683506	103468518/103464768	2
GO:0004714	transmembrane receptor protein tyrosine kinase activity	1/114	35/6862	0.444461	0.684054	0.683506	103458051	1
GO:0052689	carboxylic ester hydrolase activity	1/114	35/6862	0.444461	0.684054	0.683506	103466496	1
GO:0016298	lipase activity	1/114	36/6862	0.453738	0.692918	0.692362	103466496	1
GO:0060090	molecular adaptor activity	1/114	37/6862	0.462861	0.693665	0.693109	103465665	1
GO:0016791	phosphatase activity	3/114	153/6862	0.469542	0.693665	0.693109	103465736/103462875/103464560	3
GO:0008138	protein tyrosine/serine/threonine phosphatase activity	1/114	38/6862	0.471833	0.693665	0.693109	103465736	1
GO:0008238	exopeptidase activity	1/114	38/6862	0.471833	0.693665	0.693109	103464989	1
GO:0016763	transferase activity, transferring pentosyl groups	1/114	38/6862	0.471833	0.693665	0.693109	103464839	1
GO:0016491	oxidoreductase activity	7/114	396/6862	0.489244	0.708662	0.708094	103464485/103461133/103459798/103462103/103465458/103464803/103464517	7
GO:0016462	pyrophosphatase activity	7/114	397/6862	0.491944	0.708662	0.708094	103462224/103468921/103465545/103465407/103464796/103464768/103464495	7
GO:0003700	DNA-binding transcription factor activity	7/114	398/6862	0.49464	0.708662	0.708094	103466724/103465626/103465570/103465151/103464609/103464602/103464508	7
GO:0016817	hydrolase activity, acting on acid anhydrides	7/114	400/6862	0.50002	0.708662	0.708094	103462224/103468921/103465545/103465407/103464796/103464768/103464495	7
GO:0016818	hydrolase activity, acting on acid anhydrides, in phosphorus-containing anhydrides	7/114	400/6862	0.50002	0.708662	0.708094	103462224/103468921/103465545/103465407/103464796/103464768/103464495	7
GO:0008289	lipid binding	3/114	162/6862	0.507672	0.713796	0.713224	103482061/103467039/103463683	3
GO:0022832	voltage-gated channel activity	2/114	103/6862	0.513694	0.713796	0.713224	103465027/103464752	2
GO:0042626	ATPase-coupled transmembrane transporter activity	1/114	43/6862	0.514513	0.713796	0.713224	103464796	1
GO:0019199	transmembrane receptor protein kinase activity	1/114	44/6862	0.522629	0.719985	0.719408	103458051	1
GO:0015399	primary active transmembrane transporter activity	1/114	45/6862	0.530611	0.725905	0.725323	103464796	1
GO:0008514	organic anion transmembrane transporter activity	1/114	46/6862	0.53846	0.726553	0.72597	103463254	1
GO:0015078	proton transmembrane transporter activity	1/114	46/6862	0.53846	0.726553	0.72597	103466653	1
GO:0008081	phosphoric diester hydrolase activity	1/114	49/6862	0.561237	0.752134	0.751531	103464417	1
GO:0004497	monooxygenase activity	1/114	50/6862	0.568578	0.754432	0.753827	103464803	1
GO:0140097	catalytic activity, acting on DNA	1/114	51/6862	0.575798	0.754432	0.753827	103462424	1
GO:0003723	RNA binding	6/114	368/6862	0.578689	0.754432	0.753827	103468723/103465614/103465563/103465396/103464712/103464540	6
GO:0008194	UDP-glycosyltransferase activity	1/114	52/6862	0.582898	0.754432	0.753827	103464839	1
GO:0017016	Ras GTPase binding	1/114	53/6862	0.589881	0.754432	0.753827	103464619	1
GO:0000981	DNA-binding transcription factor activity, RNA polymerase II-specific	3/114	183/6862	0.590773	0.754432	0.753827	103466724/103465570/103465151	3
GO:0004553	hydrolase activity, hydrolyzing O-glycosyl compounds	1/114	54/6862	0.596747	0.754432	0.753827	103468187	1
GO:0031267	small GTPase binding	1/114	54/6862	0.596747	0.754432	0.753827	103464619	1
GO:0008270	zinc ion binding	6/114	375/6862	0.597418	0.754432	0.753827	103463331/103465563/103465035/103464900/103482174/103482155	6
GO:0016887	ATPase activity	2/114	121/6862	0.601427	0.754657	0.754052	103464796/103464495	2
GO:0004713	protein tyrosine kinase activity	1/114	56/6862	0.61014	0.759658	0.759049	103458051	1
GO:0017111	nucleoside-triphosphatase activity	6/114	381/6862	0.613125	0.759658	0.759049	103462224/103468921/103465545/103464796/103464768/103464495	6
GO:0003774	motor activity	1/114	58/6862	0.623092	0.767182	0.766567	103464768	1
GO:0004725	protein tyrosine phosphatase activity	1/114	62/6862	0.64773	0.79106	0.790426	103465736	1
GO:0051020	GTPase binding	2/114	133/6862	0.653061	0.79106	0.790426	103464619/103464590	2
GO:0003924	GTPase activity	3/114	201/6862	0.654532	0.79106	0.790426	103462224/103468921/103465545	3
GO:0022804	active transmembrane transporter activity	2/114	136/6862	0.665117	0.798818	0.798178	103464796/103463772	2
GO:0003779	actin binding	2/114	137/6862	0.669061	0.798818	0.798178	103468518/103464768	2
GO:0008528	G protein-coupled peptide receptor activity	1/114	70/6862	0.692316	0.817878	0.817223	103465715	1
GO:0001653	peptide receptor activity	1/114	71/6862	0.69748	0.817878	0.817223	103465715	1
GO:0090729	toxin activity	1/114	71/6862	0.69748	0.817878	0.817223	103463331	1
GO:0046914	transition metal ion binding	7/114	487/6862	0.708852	0.822792	0.822133	103463331/103462103/103465563/103465035/103464900/103482174/103482155	7
GO:0046983	protein dimerization activity	2/114	148/6862	0.710024	0.822792	0.822133	103465449/103463877	2
GO:0016874	ligase activity	1/114	76/6862	0.722041	0.831825	0.831158	103463254	1
GO:0005085	guanyl-nucleotide exchange factor activity	1/114	86/6862	0.765386	0.876634	0.875931	103464590	1
GO:0016747	transferase activity, transferring acyl groups other than amino-acyl groups	1/114	88/6862	0.773214	0.879215	0.87851	103482155	1
GO:0019899	enzyme binding	2/114	169/6862	0.776565	0.879215	0.87851	103464619/103464590	2
GO:0015291	secondary active transmembrane transporter activity	1/114	91/6862	0.784474	0.883094	0.882386	103463772	1
GO:0005244	voltage-gated ion channel activity	1/114	99/6862	0.811863	0.888745	0.888033	103465027	1
GO:0008237	metallopeptidase activity	1/114	99/6862	0.811863	0.888745	0.888033	103464989	1
GO:0004721	phosphoprotein phosphatase activity	1/114	101/6862	0.818153	0.888745	0.888033	103465736	1
GO:0016773	phosphotransferase activity, alcohol group as acceptor	5/114	413/6862	0.824778	0.888745	0.888033	103465764/103464439/103464278/103463639/103458051	5
GO:0001883	purine nucleoside binding	3/114	266/6862	0.825055	0.888745	0.888033	103463949/103462224/103468921	3
GO:0005525	GTP binding	3/114	266/6862	0.825055	0.888745	0.888033	103463949/103462224/103468921	3
GO:0032550	purine ribonucleoside binding	3/114	266/6862	0.825055	0.888745	0.888033	103463949/103462224/103468921	3
GO:0001882	nucleoside binding	3/114	269/6862	0.830842	0.888745	0.888033	103463949/103462224/103468921	3
GO:0032549	ribonucleoside binding	3/114	269/6862	0.830842	0.888745	0.888033	103463949/103462224/103468921	3
GO:0032561	guanyl ribonucleotide binding	3/114	271/6862	0.834609	0.888745	0.888033	103463949/103462224/103468921	3
GO:0019001	guanyl nucleotide binding	3/114	282/6862	0.854074	0.897724	0.897004	103463949/103462224/103468921	3
GO:0008509	anion transmembrane transporter activity	1/114	114/6862	0.854249	0.897724	0.897004	103463254	1
GO:0016746	transferase activity, transferring acyl groups	1/114	115/6862	0.856711	0.897724	0.897004	103482155	1
GO:0016301	kinase activity	5/114	449/6862	0.875606	0.912669	0.911937	103465764/103464439/103464278/103463639/103458051	5
GO:0008092	cytoskeletal protein binding	2/114	217/6862	0.880968	0.913424	0.912692	103468518/103464768	2
GO:0140098	catalytic activity, acting on RNA	1/114	148/6862	0.918454	0.947306	0.946547	103463886	1
GO:0015077	monovalent inorganic cation transmembrane transporter activity	1/114	157/6862	0.930108	0.95433	0.953565	103466653	1
GO:0016757	transferase activity, transferring glycosyl groups	1/114	174/6862	0.9478	0.966825	0.96605	103464839	1
GO:0004674	protein serine/threonine kinase activity	1/114	179/6862	0.952101	0.966825	0.96605	103464439	1
GO:0008233	peptidase activity	2/114	294/6862	0.959692	0.96792	0.967144	103464989/103462174	2
GO:0004175	endopeptidase activity	1/114	194/6862	0.963007	0.96792	0.967144	103462174	1
GO:0004672	protein kinase activity	2/114	350/6862	0.982406	0.982406	0.981619	103464439/103458051	2
e) KEGG Region 3
ID	Description	GeneRatio	BgRatio	pvalue	p.adjust	qvalue	geneID	Count
pret00511	Other glycan degradation	1/24	21/5953	0.081467	0.389744	0.389744	103468348	1
pret04916	Melanogenesis	2/24	132/5953	0.0981301	0.389744	0.389744	103469120/103468941	2
pret00515	Mannose type O-glycan biosynthesis	1/24	26/5953	0.0999047	0.389744	0.389744	103467751	1
pret04120	Ubiquitin mediated proteolysis	2/24	145/5953	0.114853	0.389744	0.389744	103468321/103468218	2
pret00860	Porphyrin and chlorophyll metabolism	1/24	31/5953	0.117987	0.389744	0.389744	103468411	1
pret04136	Autophagy - other	1/24	32/5953	0.121562	0.389744	0.389744	103468254	1
pret04130	SNARE interactions in vesicular transport	1/24	34/5953	0.128669	0.389744	0.389744	103467869	1
pret03030	DNA replication	1/24	35/5953	0.132202	0.389744	0.389744	103468224	1
pret04142	Lysosome	2/24	159/5953	0.133636	0.389744	0.389744	103468282/103467933	2
pret00350	Tyrosine metabolism	1/24	37/5953	0.139227	0.389744	0.389744	103469120	1
pret04744	Phototransduction	1/24	41/5953	0.153114	0.389744	0.389744	108165778	1
pret04216	Ferroptosis	1/24	48/5953	0.1769	0.412768	0.412768	103468411	1
pret00510	N-Glycan biosynthesis	1/24	56/5953	0.203301	0.437879	0.437879	103467751	1
pret03008	Ribosome biogenesis in eukaryotes	1/24	64/5953	0.228889	0.457779	0.457779	103468653	1
pret00600	Sphingolipid metabolism	1/24	70/5953	0.247562	0.462115	0.462115	103468348	1
pret04137	Mitophagy - animal	1/24	79/5953	0.27476	0.48083	0.48083	103468085	1
pret04144	Endocytosis	2/24	307/5953	0.35331	0.581922	0.581922	103468621/103468275	2
pret04110	Cell cycle	1/24	129/5953	0.409521	0.594264	0.594264	103468297	1
pret03013	RNA transport	1/24	148/5953	0.454145	0.594264	0.594264	103467943	1
pret00230	Purine metabolism	1/24	154/5953	0.467552	0.594264	0.594264	108165778	1
pret04371	Apelin signaling pathway	1/24	166/5953	0.493426	0.594264	0.594264	103467846	1
pret04068	FoxO signaling pathway	1/24	171/5953	0.503847	0.594264	0.594264	103468297	1
pret04140	Autophagy - animal	1/24	173/5953	0.507957	0.594264	0.594264	103468254	1
pret04080	Neuroactive ligand-receptor interaction	2/24	423/5953	0.516889	0.594264	0.594264	103468798/103467921	2
pret04261	Adrenergic signaling in cardiomyocytes	1/24	201/5953	0.562189	0.594264	0.594264	103467846	1
pret04310	Wnt signaling pathway	1/24	201/5953	0.562189	0.594264	0.594264	103469601	1
pret04530	Tight junction	1/24	207/5953	0.573041	0.594264	0.594264	103469128	1
pret04010	MAPK signaling pathway	1/24	353/5953	0.770079	0.770079	0.770079	103468941	1
f) GO Region 3
ID	Description	GeneRatio	BgRatio	pvalue	p.adjust	qvalue	geneID	Count
GO:0032561	guanyl ribonucleotide binding	271/6862	271/6862	0.00365693	0.108433	0.0890292	108165778/103468508/103468376/103468085/103467793	5
GO:0019001	guanyl nucleotide binding	282/6862	282/6862	0.00433732	0.108433	0.0890292	108165778/103468508/103468376/103468085/103467793	5
GO:0001883	purine nucleoside binding	266/6862	266/6862	0.0191806	0.142178	0.116735	103468508/103468376/103468085/103467793	4
GO:0005525	GTP binding	266/6862	266/6862	0.0191806	0.142178	0.116735	103468508/103468376/103468085/103467793	4
GO:0032550	purine ribonucleoside binding	266/6862	266/6862	0.0191806	0.142178	0.116735	103468508/103468376/103468085/103467793	4
GO:0001882	nucleoside binding	269/6862	269/6862	0.0199049	0.142178	0.116735	103468508/103468376/103468085/103467793	4
GO:0032549	ribonucleoside binding	269/6862	269/6862	0.0199049	0.142178	0.116735	103468508/103468376/103468085/103467793	4
GO:0030551	cyclic nucleotide binding	11/6862	Nov-62	0.0424707	0.210201	0.172586	108165778	1
GO:0003924	GTPase activity	201/6862	201/6862	0.0432177	0.210201	0.172586	103468508/103468085/103467793	3
GO:0042578	phosphoric ester hydrolase activity	203/6862	203/6862	0.0442975	0.210201	0.172586	103469011/108165778/103468539	3
GO:0032451	demethylase activity	12/6862	Dec-62	0.0462443	0.210201	0.172586	103468987	1
GO:0008195	phosphatidate phosphatase activity	14/6862	14/6862	0.0537487	0.221075	0.181514	103468539	1
GO:0008134	transcription factor binding	15/6862	15/6862	0.0574795	0.221075	0.181514	103468321	1
GO:0004114	3',5'-cyclic-nucleotide phosphodiesterase activity	19/6862	19/6862	0.0722617	0.253074	0.207787	108165778	1
GO:0004112	cyclic-nucleotide phosphodiesterase activity	20/6862	20/6862	0.0759222	0.253074	0.207787	108165778	1
GO:0016791	phosphatase activity	153/6862	153/6862	0.120779	0.329862	0.270834	103469011/103468539	2
GO:0004714	transmembrane receptor protein tyrosine kinase activity	35/6862	35/6862	0.129189	0.329862	0.270834	103468941	1
GO:0016788	hydrolase activity, acting on ester bonds	321/6862	321/6862	0.130027	0.329862	0.270834	103469011/108165778/103468539	3
GO:0051213	dioxygenase activity	42/6862	42/6862	0.153023	0.329862	0.270834	103468987	1
GO:0019199	transmembrane receptor protein kinase activity	44/6862	44/6862	0.159716	0.329862	0.270834	103468941	1
GO:0008081	phosphoric diester hydrolase activity	49/6862	49/6862	0.176228	0.329862	0.270834	108165778	1
GO:0008234	cysteine-type peptidase activity	49/6862	49/6862	0.176228	0.329862	0.270834	103468254	1
GO:0017111	nucleoside-triphosphatase activity	381/6862	381/6862	0.186924	0.329862	0.270834	103468508/103468085/103467793	3
GO:0004553	hydrolase activity, hydrolyzing O-glycosyl compounds	54/6862	54/6862	0.192427	0.329862	0.270834	103468348	1
GO:0031267	small GTPase binding	54/6862	54/6862	0.192427	0.329862	0.270834	103467933	1
GO:0004713	protein tyrosine kinase activity	56/6862	56/6862	0.19882	0.329862	0.270834	103468941	1
GO:0016491	oxidoreductase activity	396/6862	396/6862	0.202126	0.329862	0.270834	103469120/103468987/103468411	3
GO:0016462	pyrophosphatase activity	397/6862	397/6862	0.203151	0.329862	0.270834	103468508/103468085/103467793	3
GO:0030246	carbohydrate binding	58/6862	58/6862	0.205165	0.329862	0.270834	103469185	1
GO:0016817	hydrolase activity, acting on acid anhydrides	400/6862	400/6862	0.206234	0.329862	0.270834	103468508/103468085/103467793	3
GO:0016818	hydrolase activity, acting on acid anhydrides, in phosphorus-containing anhydrides	400/6862	400/6862	0.206234	0.329862	0.270834	103468508/103468085/103467793	3
GO:0000287	magnesium ion binding	60/6862	60/6862	0.211461	0.329862	0.270834	103467804	1
GO:0004725	protein tyrosine phosphatase activity	62/6862	62/6862	0.217709	0.329862	0.270834	103469011	1
GO:0016798	hydrolase activity, acting on glycosyl bonds	66/6862	66/6862	0.230063	0.338327	0.277785	103468348	1
GO:0016705	oxidoreductase activity, acting on paired donors, with incorporation or reduction of molecular oxygen	79/6862	79/6862	0.268928	0.38256	0.314102	103468411	1
GO:0004888	transmembrane signaling receptor activity	465/6862	465/6862	0.275443	0.38256	0.314102	103469185/103468941/103467921	3
GO:0004721	phosphoprotein phosphatase activity	101/6862	101/6862	0.330434	0.440445	0.361629	103469011	1
GO:0005509	calcium ion binding	302/6862	302/6862	0.334738	0.440445	0.361629	103468683/103468085	2
GO:0004930	G protein-coupled receptor activity	312/6862	312/6862	0.34934	0.447872	0.367726	103469185/103467921	2
GO:0051020	GTPase binding	133/6862	133/6862	0.411082	0.513853	0.4219	103467933	1
GO:0046983	protein dimerization activity	148/6862	148/6862	0.445584	0.543395	0.446156	103468369	1
GO:0043565	sequence-specific DNA binding	158/6862	158/6862	0.467495	0.556541	0.45695	103469592	1
GO:0019899	enzyme binding	169/6862	169/6862	0.490633	0.570504	0.468414	103467933	1
GO:0008233	peptidase activity	294/6862	294/6862	0.694136	0.788791	0.647639	103468254	1
GO:0004672	protein kinase activity	350/6862	350/6862	0.757382	0.84105	0.690547	103468941	1
GO:0003723	RNA binding	368/6862	368/6862	0.774887	0.84105	0.690547	103468653	1
GO:0003700	DNA-binding transcription factor activity	398/6862	398/6862	0.801392	0.84105	0.690547	103469592	1
GO:0016773	phosphotransferase activity, alcohol group as acceptor	413/6862	413/6862	0.813492	0.84105	0.690547	103468941	1
GO:0016301	kinase activity	449/6862	449/6862	0.839703	0.84105	0.690547	103468941	1
GO:0140110	transcription regulator activity	451/6862	451/6862	0.84105	0.84105	0.690547	103469592	1
g) KEGG all regions LG1
ID	Description	GeneRatio	BgRatio	pvalue	p.adjust	qvalue	geneID	Count
pret04142	Lysosome	11/124	159/5953	0.000437	0.0423891	0.0423891	103461639/103481937/103481270/103480745/103468048/108166155/103465890/103464672/103464560/103468282/103467933	11
pret00860	Porphyrin and chlorophyll metabolism	3/124	31/5953	0.0259362	0.961143	0.961143	103461013/103464485/103468411	3
pret00511	Other glycan degradation	2/124	21/5953	0.0698682	0.961143	0.961143	103480745/103468348	2
pret04080	Neuroactive ligand-receptor interaction	13/124	423/5953	0.100584	0.961143	0.961143	103466293/103475608/103473485/103465715/103465647/103465527/103464532/103464242/103464230/103464222/103464217/103468798/103467921	13
pret04144	Endocytosis	10/124	307/5953	0.105788	0.961143	0.961143	103468048/103467096/103463724/103462224/103467039/103465788/103465175/103464439/103468621/103468275	10
pret04310	Wnt signaling pathway	7/124	201/5953	0.125255	0.961143	0.961143	103456513/103464091/103481100/103465845/103464810/103463737/103469601	7
pret00240	Pyrimidine metabolism	3/124	61/5953	0.133537	0.961143	0.961143	103465429/103465407/103465072	3
pret03410	Base excision repair	2/124	31/5953	0.135553	0.961143	0.961143	103465697/103465121	2
pret04672	Intestinal immune network for IgA production	2/124	31/5953	0.135553	0.961143	0.961143	103464854/103462404	2
pret04916	Melanogenesis	5/124	132/5953	0.140347	0.961143	0.961143	103464091/103464021/103481100/103469120/103468941	5
pret04136	Autophagy - other	2/124	32/5953	0.14271	0.961143	0.961143	103463551/103468254	2
pret00564	Glycerophospholipid metabolism	4/124	103/5953	0.166798	0.961143	0.961143	103466496/103462875/103465521/103463639	4
pret00600	Sphingolipid metabolism	3/124	70/5953	0.178445	0.961143	0.961143	103461639/103462875/103468348	3
pret00970	Aminoacyl-tRNA biosynthesis	2/124	40/5953	0.202298	0.961143	0.961143	103461013/103457745	2
pret03018	RNA degradation	3/124	77/5953	0.21584	0.961143	0.961143	103482010/103465746/103463790	3
pret00230	Purine metabolism	5/124	154/5953	0.217339	0.961143	0.961143	103456889/103464021/103465407/103465072/108165778	5
pret00130	Ubiquinone and other terpenoid-quinone biosynthesis	1/124	14/5953	0.255486	0.961143	0.961143	103464803	1
pret03450	Non-homologous end-joining	1/124	14/5953	0.255486	0.961143	0.961143	103465121	1
pret04114	Oocyte meiosis	4/124	125/5953	0.262902	0.961143	0.961143	103457167/103465804/103464021/103481100	4
pret04110	Cell cycle	4/124	129/5953	0.281491	0.961143	0.961143	103457167/103465804/103464091/103468297	4
pret04140	Autophagy - animal	5/124	173/5953	0.292221	0.961143	0.961143	103481100/103465672/103463837/103463551/103468254	5
pret00330	Arginine and proline metabolism	2/124	54/5953	0.310688	0.961143	0.961143	103460246/103465458	2
pret00514	Other types of O-glycan biosynthesis	2/124	55/5953	0.318404	0.961143	0.961143	103462472/103463461	2
pret00520	Amino sugar and nucleotide sugar metabolism	2/124	55/5953	0.318404	0.961143	0.961143	103468187/103467988	2
pret04914	Progesterone-mediated oocyte maturation	3/124	101/5953	0.351874	0.961143	0.961143	103457167/103464021/103481100	3
pret00100	Steroid biosynthesis	1/124	21/5953	0.357764	0.961143	0.961143	103460529	1
pret00532	Glycosaminoglycan biosynthesis - chondroitin sulfate / dermatan sulfate	1/124	22/5953	0.371189	0.961143	0.961143	103464839	1
pret03008	Ribosome biogenesis in eukaryotes	2/124	64/5953	0.386689	0.961143	0.961143	103482130/103468653	2
pret04070	Phosphatidylinositol signaling system	3/124	109/5953	0.397481	0.961143	0.961143	103465764/103464278/103463639	3
pret04520	Adherens junction	3/124	111/5953	0.408767	0.961143	0.961143	103464091/103465553/103463938	3
pret00561	Glycerolipid metabolism	2/124	68/5953	0.416118	0.961143	0.961143	103462875/103463639	2
pret00515	Mannose type O-glycan biosynthesis	1/124	26/5953	0.422161	0.961143	0.961143	103467751	1
pret04371	Apelin signaling pathway	4/124	166/5953	0.45662	0.961143	0.961143	103464021/103481100/103465545/103467846	4
pret00531	Glycosaminoglycan degradation	1/124	29/5953	0.457681	0.961143	0.961143	103465890	1
pret04330	Notch signaling pathway	2/124	74/5953	0.458903	0.961143	0.961143	103464091/103463826	2
pret00534	Glycosaminoglycan biosynthesis - heparan sulfate / heparin	1/124	32/5953	0.491034	0.961143	0.961143	103464839	1
pret00630	Glyoxylate and dicarboxylate metabolism	1/124	32/5953	0.491034	0.961143	0.961143	103465415	1
pret04130	SNARE interactions in vesicular transport	1/124	34/5953	0.51213	0.961143	0.961143	103467869	1
pret00052	Galactose metabolism	1/124	35/5953	0.522351	0.961143	0.961143	103481270	1
pret03030	DNA replication	1/124	35/5953	0.522351	0.961143	0.961143	103468224	1
pret04115	p53 signaling pathway	2/124	84/5953	0.526026	0.961143	0.961143	103461041/103465672	2
pret00500	Starch and sucrose metabolism	1/124	36/5953	0.532359	0.961143	0.961143	103481270	1
pret01230	Biosynthesis of amino acids	2/124	86/5953	0.538771	0.961143	0.961143	103465753/103465458	2
pret00062	Fatty acid elongation	1/124	37/5953	0.542159	0.961143	0.961143	103461133	1
pret00350	Tyrosine metabolism	1/124	37/5953	0.542159	0.961143	0.961143	103469120	1
pret01040	Biosynthesis of unsaturated fatty acids	1/124	37/5953	0.542159	0.961143	0.961143	103461133	1
pret03022	Basal transcription factors	1/124	38/5953	0.551756	0.961143	0.961143	103465055	1
pret04146	Peroxisome	2/124	89/5953	0.557447	0.961143	0.961143	103464698/103464517	2
pret04270	Vascular smooth muscle contraction	3/124	141/5953	0.567346	0.961143	0.961143	103464021/103481100/103464768	3
pret00562	Inositol phosphate metabolism	2/124	92/5953	0.575586	0.961143	0.961143	103465764/103464278	2
pret00760	Nicotinate and nicotinamide metabolism	1/124	41/5953	0.579364	0.961143	0.961143	103465072	1
pret04744	Phototransduction	1/124	41/5953	0.579364	0.961143	0.961143	108165778	1
pret04120	Ubiquitin mediated proteolysis	3/124	145/5953	0.586512	0.961143	0.961143	103457974/103468321/103468218	3
pret03420	Nucleotide excision repair	1/124	42/5953	0.588186	0.961143	0.961143	103467831	1
pret04910	Insulin signaling pathway	3/124	146/5953	0.59122	0.961143	0.961143	103481100/103465672/103463551	3
pret00260	Glycine, serine and threonine metabolism	1/124	43/5953	0.596825	0.961143	0.961143	103465753	1
pret02010	ABC transporters	1/124	45/5953	0.613568	0.961143	0.961143	103464796	1
pret00380	Tryptophan metabolism	1/124	46/5953	0.621678	0.961143	0.961143	103465415	1
pret00565	Ether lipid metabolism	1/124	47/5953	0.62962	0.961143	0.961143	103462875	1
pret01240	Biosynthesis of cofactors	3/124	156/5953	0.636391	0.961143	0.961143	103461013/103465415/103464803	3
pret00512	Mucin type O-glycan biosynthesis	1/124	48/5953	0.637396	0.961143	0.961143	103462472	1
pret04216	Ferroptosis	1/124	48/5953	0.637396	0.961143	0.961143	103468411	1
pret03460	Fanconi anemia pathway	1/124	51/5953	0.659767	0.961143	0.961143	103462424	1
pret04540	Gap junction	2/124	111/5953	0.677895	0.961143	0.961143	103464021/103481100	2
pret05168	Herpes simplex virus 1 infection	4/124	220/5953	0.679043	0.961143	0.961143	103461041/103462560/103475608/103465672	4
pret03010	Ribosome	2/124	113/5953	0.687419	0.961143	0.961143	103457377/103464821	2
pret00510	N-Glycan biosynthesis	1/124	56/5953	0.694049	0.961143	0.961143	103467751	1
pret04912	GnRH signaling pathway	2/124	115/5953	0.696713	0.961143	0.961143	103464021/103481100	2
pret00480	Glutathione metabolism	1/124	61/5953	0.724901	0.961143	0.961143	103460246	1
pret00983	Drug metabolism - other enzymes	1/124	61/5953	0.724901	0.961143	0.961143	103465429	1
pret04340	Hedgehog signaling pathway	1/124	62/5953	0.730691	0.961143	0.961143	103481100	1
pret04141	Protein processing in endoplasmic reticulum	3/124	182/5953	0.737186	0.961143	0.961143	103461702/103482061/103464900	3
pret00310	Lysine degradation	1/124	65/5953	0.747344	0.961143	0.961143	103463461	1
pret01212	Fatty acid metabolism	1/124	68/5953	0.762976	0.961143	0.961143	103461133	1
pret04622	RIG-I-like receptor signaling pathway	1/124	70/5953	0.77286	0.961143	0.961143	103463631	1
pret00010	Glycolysis / Gluconeogenesis	1/124	72/5953	0.782335	0.961143	0.961143	103465753	1
pret00190	Oxidative phosphorylation	2/124	137/5953	0.78462	0.961143	0.961143	103466653/103459798	2
pret04020	Calcium signaling pathway	5/124	313/5953	0.788959	0.961143	0.961143	103464021/103481100/103465122/103464532/103464217	5
pret03320	PPAR signaling pathway	1/124	74/5953	0.791418	0.961143	0.961143	103463254	1
pret04261	Adrenergic signaling in cardiomyocytes	3/124	201/5953	0.796021	0.961143	0.961143	103464021/103481100/103467846	3
pret04530	Tight junction	3/124	207/5953	0.812186	0.961143	0.961143	103481100/103464768/103469128	3
pret04137	Mitophagy - animal	1/124	79/5953	0.812513	0.961143	0.961143	103468085	1
pret04010	MAPK signaling pathway	5/124	353/5953	0.867425	0.986722	0.986722	103461041/103465736/103481100/103465122/103468941	5
pret04068	FoxO signaling pathway	2/124	171/5953	0.876928	0.986722	0.986722	103464091/103468297	2
pret04150	mTOR signaling pathway	2/124	178/5953	0.890741	0.986722	0.986722	103465672/103463551	2
pret04060	Cytokine-cytokine receptor interaction	2/124	186/5953	0.904773	0.986722	0.986722	103464854/103462560	2
pret04810	Regulation of actin cytoskeleton	3/124	257/5953	0.909379	0.986722	0.986722	103464854/103465122/103464768	3
pret04350	TGF-beta signaling pathway	1/124	114/5953	0.911345	0.986722	0.986722	103464091	1
pret03040	Spliceosome	1/124	121/5953	0.923719	0.986722	0.986722	103461234	1
pret01200	Carbon metabolism	1/124	129/5953	0.935775	0.986722	0.986722	103465753	1
pret04621	NOD-like receptor signaling pathway	1/124	144/5953	0.953513	0.986722	0.986722	103464752	1
pret03013	RNA transport	1/124	148/5953	0.957358	0.986722	0.986722	103467943	1
pret04145	Phagosome	1/124	151/5953	0.960033	0.986722	0.986722	103475608	1
pret04514	Cell adhesion molecules	1/124	157/5953	0.964894	0.986722	0.986722	103479216	1
pret04210	Apoptosis	1/124	172/5953	0.974629	0.986722	0.986722	103461041	1
pret04218	Cellular senescence	1/124	177/5953	0.977237	0.986722	0.986722	103465672	1
pret05132	Salmonella infection	2/124	294/5953	0.986722	0.986722	0.986722	103461041/103462224	2
h) GO all regions LG1
ID	Description	GeneRatio	BgRatio	pvalue	p.adjust	qvalue	geneID	Count
GO:0022848	acetylcholine-gated cation-selective channel activity	4/163	16/6862	0.00044678	0.0335086	0.0324504	103464242/103464230/103464222/103464217	4
GO:0099529	neurotransmitter receptor activity involved in regulation of postsynaptic membrane potential	4/163	16/6862	0.00044678	0.0335086	0.0324504	103464242/103464230/103464222/103464217	4
GO:1904315	transmitter-gated ion channel activity involved in regulation of postsynaptic membrane potential	4/163	16/6862	0.00044678	0.0335086	0.0324504	103464242/103464230/103464222/103464217	4
GO:0005231	excitatory extracellular ligand-gated ion channel activity	4/163	23/6862	0.00190938	0.10122	0.0980234	103464242/103464230/103464222/103464217	4
GO:0098960	postsynaptic neurotransmitter receptor activity	4/163	24/6862	0.00224933	0.10122	0.0980234	103464242/103464230/103464222/103464217	4
GO:0099094	ligand-gated cation channel activity	4/163	40/6862	0.0144238	0.396684	0.384157	103464242/103464230/103464222/103464217	4
GO:0022824	transmitter-gated ion channel activity	4/163	42/6862	0.0170335	0.396684	0.384157	103464242/103464230/103464222/103464217	4
GO:0022835	transmitter-gated channel activity	4/163	42/6862	0.0170335	0.396684	0.384157	103464242/103464230/103464222/103464217	4
GO:0016811	hydrolase activity, acting on carbon-nitrogen (but not peptide) bonds, in linear amides	3/163	24/6862	0.0184671	0.396684	0.384157	103461639/103465415/103464690	3
GO:0000175	3'-5'-exoribonuclease activity	2/163	10/6862	0.0222665	0.396684	0.384157	103482010/103463886	2
GO:0004532	exoribonuclease activity	2/163	10/6862	0.0222665	0.396684	0.384157	103482010/103463886	2
GO:0016896	exoribonuclease activity, producing 5'-phosphomonoesters	2/163	10/6862	0.0222665	0.396684	0.384157	103482010/103463886	2
GO:0008235	metalloexopeptidase activity	3/163	26/6862	0.0229195	0.396684	0.384157	103460607/103460246/103464989	3
GO:0016796	exonuclease activity, active with either ribo- or deoxyribonucleic acids and producing 5'-phosphomonoesters	2/163	11/6862	0.0267953	0.430639	0.41704	103482010/103463886	2
GO:0030594	neurotransmitter receptor activity	4/163	50/6862	0.0303131	0.454696	0.440337	103464242/103464230/103464222/103464217	4
GO:0004177	aminopeptidase activity	2/163	13/6862	0.036842	0.518091	0.50173	103460246/103464989	2
GO:0008195	phosphatidate phosphatase activity	2/163	14/6862	0.042324	0.560171	0.542481	103462875/103468539	2
GO:0008134	transcription factor binding	2/163	15/6862	0.0480889	0.601111	0.582129	103465396/103468321	2
GO:0008408	3'-5' exonuclease activity	2/163	16/6862	0.0541203	0.640898	0.620659	103482010/103463886	2
GO:0008238	exopeptidase activity	3/163	38/6862	0.0605918	0.681658	0.660132	103460607/103460246/103464989	3
GO:0005230	extracellular ligand-gated ion channel activity	4/163	64/6862	0.0650353	0.696806	0.674802	103464242/103464230/103464222/103464217	4
GO:0016798	hydrolase activity, acting on glycosyl bonds	4/163	66/6862	0.0711865	0.710638	0.688196	103481270/103468187/103465403/103468348	4
GO:0004114	3',5'-cyclic-nucleotide phosphodiesterase activity	2/163	19/6862	0.0736593	0.710638	0.688196	103456889/108165778	2
GO:0016788	hydrolase activity, acting on ester bonds	12/163	321/6862	0.0792863	0.710638	0.688196	103456889/103482010/103466496/103465736/103464417/103462424/103462875/103464560/103463886/103469011/108165778/103468539	12
GO:0004112	cyclic-nucleotide phosphodiesterase activity	2/163	20/6862	0.0806052	0.710638	0.688196	103456889/108165778	2
GO:0004527	exonuclease activity	2/163	22/6862	0.0950647	0.710638	0.688196	103482010/103463886	2
GO:0005509	calcium ion binding	11/163	302/6862	0.103841	0.710638	0.688196	103460684/103459559/103467247/103466375/103463542/103465407/103464161/103464065/103463800/103468683/103468085	11
GO:0016874	ligase activity	4/163	76/6862	0.106137	0.710638	0.688196	103461013/103459450/103457745/103463254	4
GO:0042578	phosphoric ester hydrolase activity	8/163	203/6862	0.10972	0.710638	0.688196	103456889/103465736/103464417/103462875/103464560/103469011/108165778/103468539	8
GO:0008081	phosphoric diester hydrolase activity	3/163	49/6862	0.109988	0.710638	0.688196	103456889/103464417/108165778	3
GO:0004540	ribonuclease activity	2/163	25/6862	0.117986	0.710638	0.688196	103482010/103463886	2
GO:0003712	transcription coregulator activity	3/163	51/6862	0.120246	0.710638	0.688196	103465396/103465371/103463826	3
GO:0016810	hydrolase activity, acting on carbon-nitrogen (but not peptide) bonds	3/163	51/6862	0.120246	0.710638	0.688196	103461639/103465415/103464690	3
GO:0004553	hydrolase activity, hydrolyzing O-glycosyl compounds	3/163	54/6862	0.136262	0.710638	0.688196	103481270/103468187/103468348	3
GO:0004888	transmembrane signaling receptor activity	15/163	465/6862	0.138912	0.710638	0.688196	103466293/103463542/103473485/103465729/103465715/103464532/103464242/103464230/103464222/103464217/103464092/103458051/103469185/103468941/103467921	15
GO:0015276	ligand-gated ion channel activity	4/163	86/6862	0.147401	0.710638	0.688196	103464242/103464230/103464222/103464217	4
GO:0022834	ligand-gated channel activity	4/163	86/6862	0.147401	0.710638	0.688196	103464242/103464230/103464222/103464217	4
GO:0030246	carbohydrate binding	3/163	58/6862	0.15867	0.710638	0.688196	103481270/103462472/103469185	3
GO:0051015	actin filament binding	2/163	30/6862	0.158725	0.710638	0.688196	103468518/103464768	2
GO:0001664	G protein-coupled receptor binding	2/163	31/6862	0.167163	0.710638	0.688196	103464854/103465527	2
GO:0004518	nuclease activity	3/163	60/6862	0.170274	0.710638	0.688196	103482010/103462424/103463886	3
GO:0004714	transmembrane receptor protein tyrosine kinase activity	2/163	35/6862	0.201593	0.710638	0.688196	103458051/103468941	2
GO:0008237	metallopeptidase activity	4/163	99/6862	0.208581	0.710638	0.688196	103460684/103460607/103460246/103464989	4
GO:0004935	adrenergic receptor activity	1/163	10/6862	0.213818	0.710638	0.688196	103466293	1
GO:0016628	oxidoreductase activity, acting on the CH-CH group of donors, NAD or NADP as acceptor	1/163	10/6862	0.213818	0.710638	0.688196	103461133	1
GO:0016641	oxidoreductase activity, acting on the CH-NH2 group of donors, oxygen as acceptor	1/163	10/6862	0.213818	0.710638	0.688196	103462103	1
GO:0017017	MAP kinase tyrosine/serine/threonine phosphatase activity	1/163	10/6862	0.213818	0.710638	0.688196	103465736	1
GO:0030276	clathrin binding	1/163	10/6862	0.213818	0.710638	0.688196	103466839	1
GO:0033549	MAP kinase phosphatase activity	1/163	10/6862	0.213818	0.710638	0.688196	103465736	1
GO:0000049	tRNA binding	1/163	11/6862	0.23252	0.710638	0.688196	103461013	1
GO:0004536	deoxyribonuclease activity	1/163	11/6862	0.23252	0.710638	0.688196	103462424	1
GO:0004953	icosanoid receptor activity	1/163	11/6862	0.23252	0.710638	0.688196	103464532	1
GO:0008009	chemokine activity	1/163	11/6862	0.23252	0.710638	0.688196	103464854	1
GO:0008028	monocarboxylic acid transmembrane transporter activity	1/163	11/6862	0.23252	0.710638	0.688196	103463254	1
GO:0016709	oxidoreductase activity, acting on paired donors, with incorporation or reduction of molecular oxygen, NAD(P)H as one donor, and incorporation of one atom of oxygen	1/163	11/6862	0.23252	0.710638	0.688196	103464803	1
GO:0016893	endonuclease activity, active with either ribo- or deoxyribonucleic acids and producing 5'-phosphomonoesters	1/163	11/6862	0.23252	0.710638	0.688196	103462424	1
GO:0030551	cyclic nucleotide binding	1/163	11/6862	0.23252	0.710638	0.688196	108165778	1
GO:0042379	chemokine receptor binding	1/163	11/6862	0.23252	0.710638	0.688196	103464854	1
GO:0004866	endopeptidase inhibitor activity	2/163	39/6862	0.236743	0.710638	0.688196	103477706/103464999	2
GO:0061135	endopeptidase regulator activity	2/163	39/6862	0.236743	0.710638	0.688196	103477706/103464999	2
GO:0004601	peroxidase activity	1/163	12/6862	0.25078	0.710638	0.688196	103464517	1
GO:0004653	polypeptide N-acetylgalactosaminyltransferase activity	1/163	12/6862	0.25078	0.710638	0.688196	103462472	1
GO:0005104	fibroblast growth factor receptor binding	1/163	12/6862	0.25078	0.710638	0.688196	103465122	1
GO:0005544	calcium-dependent phospholipid binding	1/163	12/6862	0.25078	0.710638	0.688196	103459559	1
GO:0016638	oxidoreductase activity, acting on the CH-NH2 group of donors	1/163	12/6862	0.25078	0.710638	0.688196	103462103	1
GO:0032451	demethylase activity	1/163	12/6862	0.25078	0.710638	0.688196	103468987	1
GO:0030545	receptor regulator activity	5/163	144/6862	0.257115	0.710638	0.688196	103464854/103465194/103465279/103465122/103464347	5
GO:0030414	peptidase inhibitor activity	2/163	42/6862	0.263324	0.710638	0.688196	103477706/103464999	2
GO:0022836	gated channel activity	6/163	182/6862	0.264226	0.710638	0.688196	103465027/103464752/103464242/103464230/103464222/103464217	6
GO:0004402	histone acetyltransferase activity	1/163	13/6862	0.268608	0.710638	0.688196	103482155	1
GO:0008137	NADH dehydrogenase (ubiquinone) activity	1/163	13/6862	0.268608	0.710638	0.688196	103459798	1
GO:0016646	oxidoreductase activity, acting on the CH-NH group of donors, NAD or NADP as acceptor	1/163	13/6862	0.268608	0.710638	0.688196	103465458	1
GO:0016655	oxidoreductase activity, acting on NAD(P)H, quinone or similar compound as acceptor	1/163	13/6862	0.268608	0.710638	0.688196	103459798	1
GO:0016684	oxidoreductase activity, acting on peroxide as acceptor	1/163	13/6862	0.268608	0.710638	0.688196	103464517	1
GO:0050136	NADH dehydrogenase (quinone) activity	1/163	13/6862	0.268608	0.710638	0.688196	103459798	1
GO:0019199	transmembrane receptor protein kinase activity	2/163	44/6862	0.281063	0.710638	0.688196	103458051/103468941	2
GO:0061134	peptidase regulator activity	2/163	44/6862	0.281063	0.710638	0.688196	103477706/103464999	2
GO:0005261	cation channel activity	5/163	150/6862	0.284512	0.710638	0.688196	103465027/103464242/103464230/103464222/103464217	5
GO:0003954	NADH dehydrogenase activity	1/163	14/6862	0.286015	0.710638	0.688196	103459798	1
GO:0004190	aspartic-type endopeptidase activity	1/163	14/6862	0.286015	0.710638	0.688196	103462174	1
GO:0016866	intramolecular transferase activity	1/163	14/6862	0.286015	0.710638	0.688196	103465753	1
GO:0016877	ligase activity, forming carbon-sulfur bonds	1/163	14/6862	0.286015	0.710638	0.688196	103463254	1
GO:0061733	peptide-lysine-N-acetyltransferase activity	1/163	14/6862	0.286015	0.710638	0.688196	103482155	1
GO:0070001	aspartic-type peptidase activity	1/163	14/6862	0.286015	0.710638	0.688196	103462174	1
GO:0016705	oxidoreductase activity, acting on paired donors, with incorporation or reduction of molecular oxygen	3/163	79/6862	0.289305	0.710638	0.688196	103464485/103464803/103468411	3
GO:0016791	phosphatase activity	5/163	153/6862	0.298421	0.710638	0.688196	103465736/103462875/103464560/103469011/103468539	5
GO:0004181	metallocarboxypeptidase activity	1/163	15/6862	0.303009	0.710638	0.688196	103460607	1
GO:0004843	thiol-dependent ubiquitin-specific protease activity	1/163	15/6862	0.303009	0.710638	0.688196	103459450	1
GO:0034212	peptide N-acetyltransferase activity	1/163	15/6862	0.303009	0.710638	0.688196	103482155	1
GO:0042277	peptide binding	1/163	15/6862	0.303009	0.710638	0.688196	103473485	1
GO:0050839	cell adhesion molecule binding	1/163	15/6862	0.303009	0.710638	0.688196	103465321	1
GO:0140101	catalytic activity, acting on a tRNA	2/163	47/6862	0.307601	0.710638	0.688196	103461013/103457745	2
GO:0032561	guanyl ribonucleotide binding	8/163	271/6862	0.31533	0.710638	0.688196	103463949/103462224/103468921/108165778/103468508/103468376/103468085/103467793	8
GO:0016209	antioxidant activity	1/163	16/6862	0.319602	0.710638	0.688196	103464517	1
GO:0101005	ubiquitinyl hydrolase activity	1/163	16/6862	0.319602	0.710638	0.688196	103459450	1
GO:0004930	G protein-coupled receptor activity	9/163	312/6862	0.322892	0.710638	0.688196	103466293/103463542/103473485/103465729/103465715/103464532/103464092/103469185/103467921	9
GO:0008234	cysteine-type peptidase activity	2/163	49/6862	0.325194	0.710638	0.688196	103461041/103468254	2
GO:0016645	oxidoreductase activity, acting on the CH-NH group of donors	1/163	17/6862	0.335802	0.710638	0.688196	103465458	1
GO:0005198	structural molecule activity	5/163	161/6862	0.336	0.710638	0.688196	103457377/103465321/103465267/103465253/103465065	5
GO:0016491	oxidoreductase activity	11/163	396/6862	0.339929	0.710638	0.688196	103460529/103464485/103461133/103459798/103462103/103465458/103464803/103464517/103469120/103468987/103468411	11
GO:0008289	lipid binding	5/163	162/6862	0.340733	0.710638	0.688196	103461134/103459559/103482061/103467039/103463683	5
GO:0005096	GTPase activator activity	3/163	87/6862	0.34162	0.710638	0.688196	103465672/103465175/103463615	3
GO:0003924	GTPase activity	6/163	201/6862	0.343393	0.710638	0.688196	103462224/103468921/103465545/103468508/103468085/103467793	6
GO:0008194	UDP-glycosyltransferase activity	2/163	52/6862	0.351358	0.710638	0.688196	103462472/103464839	2
GO:0005507	copper ion binding	1/163	18/6862	0.351618	0.710638	0.688196	103462103	1
GO:0019904	protein domain specific binding	1/163	18/6862	0.351618	0.710638	0.688196	103465371	1
GO:0046943	carboxylic acid transmembrane transporter activity	1/163	18/6862	0.351618	0.710638	0.688196	103463254	1
GO:0070851	growth factor receptor binding	1/163	18/6862	0.351618	0.710638	0.688196	103465122	1
GO:0019001	guanyl nucleotide binding	8/163	282/6862	0.35488	0.710638	0.688196	103463949/103462224/103468921/108165778/103468508/103468376/103468085/103467793	8
GO:0005179	hormone activity	2/163	53/6862	0.360006	0.710638	0.688196	103465194/103465279	2
GO:0030695	GTPase regulator activity	3/163	90/6862	0.361221	0.710638	0.688196	103465672/103465175/103463615	3
GO:0004180	carboxypeptidase activity	1/163	19/6862	0.367061	0.710638	0.688196	103460607	1
GO:0004867	serine-type endopeptidase inhibitor activity	1/163	19/6862	0.367061	0.710638	0.688196	103464999	1
GO:0005342	organic acid transmembrane transporter activity	1/163	19/6862	0.367061	0.710638	0.688196	103463254	1
GO:0017137	Rab GTPase binding	1/163	19/6862	0.367061	0.710638	0.688196	103464619	1
GO:0031267	small GTPase binding	2/163	54/6862	0.368611	0.710638	0.688196	103464619/103467933	2
GO:0046914	transition metal ion binding	13/163	487/6862	0.372172	0.710638	0.688196	103461013/103460684/103460607/103460529/103460246/103458473/103463331/103462103/103465563/103465035/103464900/103482174/103482155	13
GO:0003723	RNA binding	10/163	368/6862	0.377075	0.710638	0.688196	103461013/103482130/103482010/103468723/103465614/103465563/103465396/103464712/103464540/103468653	10
GO:0008376	acetylgalactosaminyltransferase activity	1/163	20/6862	0.382137	0.710638	0.688196	103462472	1
GO:0004713	protein tyrosine kinase activity	2/163	56/6862	0.385685	0.710638	0.688196	103458051/103468941	2
GO:0003713	transcription coactivator activity	1/163	21/6862	0.396857	0.710638	0.688196	103463826	1
GO:0005044	scavenger receptor activity	1/163	21/6862	0.396857	0.710638	0.688196	103462103	1
GO:0008201	heparin binding	1/163	21/6862	0.396857	0.710638	0.688196	103464347	1
GO:0008233	peptidase activity	8/163	294/6862	0.398661	0.710638	0.688196	103461041/103460684/103460607/103460246/103459450/103464989/103462174/103468254	8
GO:0008270	zinc ion binding	10/163	375/6862	0.399812	0.710638	0.688196	103461013/103460684/103460607/103458473/103463331/103465563/103465035/103464900/103482174/103482155	10
GO:0060589	nucleoside-triphosphatase regulator activity	3/163	96/6862	0.400128	0.710638	0.688196	103465672/103465175/103463615	3
GO:0004812	aminoacyl-tRNA ligase activity	1/163	22/6862	0.411228	0.710638	0.688196	103461013	1
GO:0016875	ligase activity, forming carbon-oxygen bonds	1/163	22/6862	0.411228	0.710638	0.688196	103461013	1
GO:0008188	neuropeptide receptor activity	1/163	23/6862	0.425258	0.710638	0.688196	103465715	1
GO:0030546	signaling receptor activator activity	4/163	141/6862	0.432199	0.710638	0.688196	103464854/103465194/103465279/103465122	4
GO:0048018	receptor ligand activity	4/163	141/6862	0.432199	0.710638	0.688196	103464854/103465194/103465279/103465122	4
GO:0004725	protein tyrosine phosphatase activity	2/163	62/6862	0.435627	0.710638	0.688196	103465736/103469011	2
GO:0005125	cytokine activity	1/163	24/6862	0.438957	0.710638	0.688196	103464854	1
GO:0008242	omega peptidase activity	1/163	24/6862	0.438957	0.710638	0.688196	103459450	1
GO:0016879	ligase activity, forming carbon-nitrogen bonds	1/163	24/6862	0.438957	0.710638	0.688196	103457745	1
GO:0038024	cargo receptor activity	1/163	24/6862	0.438957	0.710638	0.688196	103462103	1
GO:0005102	signaling receptor binding	7/163	265/6862	0.442352	0.710638	0.688196	103464854/103465194/103465527/103465279/103465122/103464347/103464008	7
GO:0001883	purine nucleoside binding	7/163	266/6862	0.446263	0.710638	0.688196	103463949/103462224/103468921/103468508/103468376/103468085/103467793	7
GO:0005525	GTP binding	7/163	266/6862	0.446263	0.710638	0.688196	103463949/103462224/103468921/103468508/103468376/103468085/103467793	7
GO:0032550	purine ribonucleoside binding	7/163	266/6862	0.446263	0.710638	0.688196	103463949/103462224/103468921/103468508/103468376/103468085/103467793	7
GO:0004197	cysteine-type endopeptidase activity	1/163	25/6862	0.452331	0.710638	0.688196	103461041	1
GO:0008227	G protein-coupled amine receptor activity	1/163	25/6862	0.452331	0.710638	0.688196	103466293	1
GO:0015297	antiporter activity	1/163	25/6862	0.452331	0.710638	0.688196	103463772	1
GO:0001882	nucleoside binding	7/163	269/6862	0.457966	0.710638	0.688196	103463949/103462224/103468921/103468508/103468376/103468085/103467793	7
GO:0032549	ribonucleoside binding	7/163	269/6862	0.457966	0.710638	0.688196	103463949/103462224/103468921/103468508/103468376/103468085/103467793	7
GO:0033218	amide binding	1/163	26/6862	0.465387	0.711789	0.689312	103473485	1
GO:0140098	catalytic activity, acting on RNA	4/163	148/6862	0.469229	0.711789	0.689312	103461013/103457745/103482010/103463886	4
GO:0008047	enzyme activator activity	3/163	107/6862	0.469535	0.711789	0.689312	103465672/103465175/103463615	3
GO:0016462	pyrophosphatase activity	10/163	397/6862	0.471363	0.711789	0.689312	103462224/103468921/103465545/103465407/103464796/103464768/103464495/103468508/103468085/103467793	10
GO:0016817	hydrolase activity, acting on acid anhydrides	10/163	400/6862	0.481045	0.714712	0.692143	103462224/103468921/103465545/103465407/103464796/103464768/103464495/103468508/103468085/103467793	10
GO:0016818	hydrolase activity, acting on acid anhydrides, in phosphorus-containing anhydrides	10/163	400/6862	0.481045	0.714712	0.692143	103462224/103468921/103465545/103465407/103464796/103464768/103464495/103468508/103468085/103467793	10
GO:0016627	oxidoreductase activity, acting on the CH-CH group of donors	1/163	28/6862	0.49058	0.714712	0.692143	103461133	1
GO:0004857	enzyme inhibitor activity	2/163	70/6862	0.498666	0.714712	0.692143	103477706/103464999	2
GO:0016853	isomerase activity	2/163	70/6862	0.498666	0.714712	0.692143	103468187/103465753	2
GO:0004620	phospholipase activity	1/163	29/6862	0.502731	0.714712	0.692143	103466496	1
GO:0008080	N-acetyltransferase activity	1/163	29/6862	0.502731	0.714712	0.692143	103482155	1
GO:0016651	oxidoreductase activity, acting on NAD(P)H	1/163	29/6862	0.502731	0.714712	0.692143	103459798	1
GO:0140110	transcription regulator activity	11/163	451/6862	0.509393	0.714712	0.692143	103466724/103465626/103465570/103465396/103465371/103465151/103464609/103464602/103464508/103463826/103469592	11
GO:0015267	channel activity	6/163	241/6862	0.512736	0.714712	0.692143	103465027/103464752/103464242/103464230/103464222/103464217	6
GO:0022803	passive transmembrane transporter activity	6/163	241/6862	0.512736	0.714712	0.692143	103465027/103464752/103464242/103464230/103464222/103464217	6
GO:0008083	growth factor activity	2/163	72/6862	0.513718	0.714712	0.692143	103464854/103465122	2
GO:1901681	sulfur compound binding	1/163	30/6862	0.514593	0.714712	0.692143	103464347	1
GO:0022890	inorganic cation transmembrane transporter activity	6/163	244/6862	0.524954	0.721885	0.699089	103466653/103465027/103464242/103464230/103464222/103464217	6
GO:0016407	acetyltransferase activity	1/163	31/6862	0.526174	0.721885	0.699089	103482155	1
GO:0051082	unfolded protein binding	1/163	32/6862	0.53748	0.732928	0.709783	103463800	1
GO:0004519	endonuclease activity	1/163	33/6862	0.548518	0.734623	0.711424	103462424	1
GO:0005319	lipid transporter activity	1/163	33/6862	0.548518	0.734623	0.711424	103463254	1
GO:0005539	glycosaminoglycan binding	1/163	33/6862	0.548518	0.734623	0.711424	103464347	1
GO:0017111	nucleoside-triphosphatase activity	9/163	381/6862	0.556513	0.735914	0.712675	103462224/103468921/103465545/103464796/103464768/103464495/103468508/103468085/103467793	9
GO:0005126	cytokine receptor binding	1/163	34/6862	0.559295	0.735914	0.712675	103464854	1
GO:0016410	N-acyltransferase activity	1/163	34/6862	0.559295	0.735914	0.712675	103482155	1
GO:0030234	enzyme regulator activity	5/163	211/6862	0.566497	0.740349	0.716969	103477706/103465672/103465175/103464999/103463615	5
GO:0052689	carboxylic ester hydrolase activity	1/163	35/6862	0.569815	0.740349	0.716969	103466496	1
GO:0008324	cation transmembrane transporter activity	6/163	256/6862	0.572536	0.740349	0.716969	103466653/103465027/103464242/103464230/103464222/103464217	6
GO:0016298	lipase activity	1/163	36/6862	0.580086	0.745825	0.722273	103466496	1
GO:0060090	molecular adaptor activity	1/163	37/6862	0.590114	0.754068	0.730255	103465665	1
GO:0005216	ion channel activity	5/163	218/6862	0.595814	0.754068	0.730255	103465027/103464242/103464230/103464222/103464217	5
GO:0008138	protein tyrosine/serine/threonine phosphatase activity	1/163	38/6862	0.599903	0.754068	0.730255	103465736	1
GO:0016763	transferase activity, transferring pentosyl groups	1/163	38/6862	0.599903	0.754068	0.730255	103464839	1
GO:0051020	GTPase binding	3/163	133/6862	0.61687	0.771088	0.746738	103464619/103464590/103467933	3
GO:0044877	protein-containing complex binding	2/163	90/6862	0.635346	0.78724	0.76238	103468518/103464768	2
GO:0051213	dioxygenase activity	1/163	42/6862	0.63679	0.78724	0.76238	103468987	1
GO:0042626	ATPase-coupled transmembrane transporter activity	1/163	43/6862	0.645471	0.793612	0.76855	103464796	1
GO:0015399	primary active transmembrane transporter activity	1/163	45/6862	0.662219	0.809778	0.784206	103464796	1
GO:0008514	organic anion transmembrane transporter activity	1/163	46/6862	0.670295	0.810841	0.785236	103463254	1
GO:0015078	proton transmembrane transporter activity	1/163	46/6862	0.670295	0.810841	0.785236	103466653	1
GO:0046983	protein dimerization activity	3/163	148/6862	0.688389	0.828275	0.802119	103465449/103463877/103468369	3
GO:0004721	phosphoprotein phosphatase activity	2/163	101/6862	0.697274	0.8339	0.807566	103465736/103469011	2
GO:0004497	monooxygenase activity	1/163	50/6862	0.700727	0.8339	0.807566	103464803	1
GO:0022832	voltage-gated channel activity	2/163	103/6862	0.707557	0.8339	0.807566	103465027/103464752	2
GO:0140097	catalytic activity, acting on DNA	1/163	51/6862	0.707888	0.8339	0.807566	103462424	1
GO:0017016	Ras GTPase binding	1/163	53/6862	0.721703	0.845746	0.819038	103464619	1
GO:0015318	inorganic molecular entity transmembrane transporter activity	7/163	351/6862	0.736083	0.855152	0.828147	103466653/103463254/103465027/103464242/103464230/103464222/103464217	7
GO:0003700	DNA-binding transcription factor activity	8/163	398/6862	0.737331	0.855152	0.828147	103466724/103465626/103465570/103465151/103464609/103464602/103464508/103469592	8
GO:0003774	motor activity	1/163	58/6862	0.753466	0.869384	0.841929	103464768	1
GO:0000287	magnesium ion binding	1/163	60/6862	0.765137	0.873888	0.846291	103467804	1
GO:0004222	metalloendopeptidase activity	1/163	60/6862	0.765137	0.873888	0.846291	103460684	1
GO:0019899	enzyme binding	3/163	169/6862	0.771142	0.876298	0.848625	103464619/103464590/103467933	3
GO:0005543	phospholipid binding	1/163	64/6862	0.786858	0.886033	0.858053	103459559	1
GO:0016887	ATPase activity	2/163	121/6862	0.787585	0.886033	0.858053	103464796/103464495	2
GO:0015075	ion transmembrane transporter activity	7/163	379/6862	0.804452	0.89582	0.867531	103466653/103463254/103465027/103464242/103464230/103464222/103464217	7
GO:0016758	transferase activity, transferring hexosyl groups	1/163	68/6862	0.806581	0.89582	0.867531	103462472	1
GO:0000981	DNA-binding transcription factor activity, RNA polymerase II-specific	3/163	183/6862	0.815741	0.89582	0.867531	103466724/103465570/103465151	3
GO:0008528	G protein-coupled peptide receptor activity	1/163	70/6862	0.815752	0.89582	0.867531	103465715	1
GO:0001653	peptide receptor activity	1/163	71/6862	0.820173	0.89582	0.867531	103465715	1
GO:0090729	toxin activity	1/163	71/6862	0.820173	0.89582	0.867531	103463331	1
GO:0003735	structural constituent of ribosome	1/163	75/6862	0.83683	0.904594	0.876028	103457377	1
GO:0022804	active transmembrane transporter activity	2/163	136/6862	0.838962	0.904594	0.876028	103464796/103463772	2
GO:0003779	actin binding	2/163	137/6862	0.841954	0.904594	0.876028	103468518/103464768	2
GO:0004175	endopeptidase activity	3/163	194/6862	0.845447	0.904594	0.876028	103461041/103460684/103462174	3
GO:0005506	iron ion binding	1/163	78/6862	0.848308	0.904594	0.876028	103460529	1
GO:0016773	phosphotransferase activity, alcohol group as acceptor	7/163	413/6862	0.868426	0.921678	0.892572	103457241/103465764/103464439/103464278/103463639/103458051/103468941	7
GO:0005085	guanyl-nucleotide exchange factor activity	1/163	86/6862	0.875141	0.924445	0.895252	103464590	1
GO:0016747	transferase activity, transferring acyl groups other than amino-acyl groups	1/163	88/6862	0.881076	0.926365	0.897111	103482155	1
GO:0015291	secondary active transmembrane transporter activity	1/163	91/6862	0.889457	0.930827	0.901433	103463772	1
GO:0005244	voltage-gated ion channel activity	1/163	99/6862	0.909046	0.946923	0.91702	103465027	1
GO:0016301	kinase activity	7/163	449/6862	0.916484	0.950272	0.920263	103457241/103465764/103464439/103464278/103463639/103458051/103468941	7
GO:0016757	transferase activity, transferring glycosyl groups	2/163	174/6862	0.922775	0.952405	0.922329	103462472/103464839	2
GO:0008509	anion transmembrane transporter activity	1/163	114/6862	0.936944	0.959796	0.929487	103463254	1
GO:0016746	transferase activity, transferring acyl groups	1/163	115/6862	0.938467	0.959796	0.929487	103482155	1
GO:0008092	cytoskeletal protein binding	2/163	217/6862	0.967831	0.982942	0.951901	103468518/103464768	2
GO:0004672	protein kinase activity	4/163	350/6862	0.970319	0.982942	0.951901	103457241/103464439/103458051/103468941	4
GO:0015077	monovalent inorganic cation transmembrane transporter activity	1/163	157/6862	0.978039	0.982942	0.951901	103466653	1
GO:0043565	sequence-specific DNA binding	1/163	158/6862	0.978573	0.982942	0.951901	103469592	1
GO:0004674	protein serine/threonine kinase activity	1/163	179/6862	0.987232	0.987232	0.956056	103464439	1
