# Supplementary material for: A large and diverse autosomal haplotype is associated with sex-linked colour polymorphism in the guppy
Source: Nat Commun. 2022 Mar 9;13:1233. doi: 10.1038/s41467-022-28895-4 (PMC8907176; doi:10.1038/s41467-022-28895-4)
Supplement: Supplementary file 6 — Supplementary Data 3 [file 41467_2022_28895_MOESM6_ESM.xlsx]

## Sheet: Supplementary Data 3
a) MDS2 gene annotations
Ensembl Gene ID	Gene Name	Gene Description
ENSPREG00000007045	LTBP4	latent-transforming growth factor beta-binding protein 4 [Source:NCBI gene;Acc:103460057]
ENSPREG00000004837	slc7a10b	asc-type amino acid transporter 1-like [Source:NCBI gene;Acc:103460632]
ENSPREG00000006794
ENSPREG00000019046	ARSB	arylsulfatase B [Source:NCBI gene;Acc:103473308]
ENSPREG00000019090	dmgdh	dimethylglycine dehydrogenase [Source:NCBI gene;Acc:103473305]
ENSPREG00000019126	bhmt	betaine--homocysteine S-methyltransferase 1-like [Source:NCBI gene;Acc:103473309]
ENSPREG00000019156		junction mediating and regulatory protein, p53 cofactor [Source:NCBI gene;Acc:103473310]
ENSPREG00000019187	homer1b	homer scaffold protein 1 [Source:NCBI gene;Acc:103473311]
ENSPREG00000019213	dtwd2	DTW domain containing 2 [Source:NCBI gene;Acc:103473314]
ENSPREG00000019232	tia1	nucleolysin TIA-1-like [Source:NCBI gene;Acc:103473317]
ENSPREG00000019264	C2orf42	chromosome LG12 open reading frame, human C2orf42 [Source:NCBI gene;Acc:103473315]
ENSPREG00000019285	ZNF703	zinc finger protein 703-like [Source:NCBI gene;Acc:103473319]
ENSPREG00000019310
ENSPREG00000019329	unm_sa808	TNF receptor-associated factor 2-like [Source:NCBI gene;Acc:103473320]
ENSPREG00000019390	zmp:0000000846	tenascin-like [Source:NCBI gene;Acc:103473322]
ENSPREG00000019648
ENSPREG00000019665
ENSPREG00000019686	pik3r1	phosphoinositide-3-kinase regulatory subunit 1 [Source:NCBI gene;Acc:103473324]
ENSPREG00000019760	MAST4	microtubule associated serine/threonine kinase family member 4 [Source:HGNC Symbol;Acc:HGNC:19037]
ENSPREG00000019802
ENSPREG00000019853
ENSPREG00000019868		transcription factor 7-like 1-B [Source:NCBI gene;Acc:103473327]
ENSPREG00000019891		interleukin-31 receptor subunit alpha-like [Source:NCBI gene;Acc:103473329]
ENSPREG00000019912	srek1	splicing regulatory glutamine/lysine-rich protein 1 [Source:ZFIN;Acc:ZDB-GENE-040801-132]
ENSPREG00000019922
ENSPREG00000019985	erbin	erbb2 interacting protein [Source:NCBI gene;Acc:103473332]
ENSPREG00000020102	nln	neurolysin [Source:NCBI gene;Acc:103473333]
ENSPREG00000020144	sgtb	small glutamine rich tetratricopeptide repeat containing beta [Source:NCBI gene;Acc:103473334]
ENSPREG00000020168
ENSPREG00000020181	trappc13	trafficking protein particle complex 13 [Source:NCBI gene;Acc:103473335]
ENSPREG00000020216		transcription factor 7-like 1 [Source:NCBI gene;Acc:103473336]
ENSPREG00000020231	tnfrsfa	tumor necrosis factor receptor superfamily member 10B-like [Source:NCBI gene;Acc:103473338]
ENSPREG00000020252	unc5da	netrin receptor UNC5D-like [Source:NCBI gene;Acc:103473501]
ENSPREG00000020281		uncharacterized LOC103473502 [Source:NCBI gene;Acc:103473502]
ENSPREG00000020329		B double prime 1, subunit of RNA polymerase III transcription initiation factor IIIB [Source:NCBI gene;Acc:103473344]
ENSPREG00000020445	rtkn2b	rhotekin 2b [Source:ZFIN;Acc:ZDB-GENE-040912-64]
ENSPREG00000020470
ENSPREG00000020482		complement C9 [Source:NCBI gene;Acc:103473348]
ENSPREG00000020499	gas1b	growth arrest-specific 1b [Source:ZFIN;Acc:ZDB-GENE-050302-79]
ENSPREG00000020518	fbp1b	fructose-1,6-bisphosphatase 1-like [Source:NCBI gene;Acc:103473350]
ENSPREG00000020548	kank1b	KN motif and ankyrin repeat domain-containing protein 1-like [Source:NCBI gene;Acc:103473351]
ENSPREG00000020562		probable global transcription activator SNF2L2 [Source:NCBI gene;Acc:103473353]
ENSPREG00000020568		piggyBac transposable element-derived protein 4-like [Source:NCBI gene;Acc:103473354]
ENSPREG00000020572	npffr2b	neuropeptide FF receptor 2-like [Source:NCBI gene;Acc:103473355]
ENSPREG00000020602	slc4a4b	electrogenic sodium bicarbonate cotransporter 1-like [Source:NCBI gene;Acc:103473356]
ENSPREG00000020678	dck	deoxycytidine kinase [Source:NCBI gene;Acc:103473357]
ENSPREG00000020689	mob1bb	MOB kinase activator 1B [Source:NCBI gene;Acc:103473359]
ENSPREG00000020705	tnpo1	transportin 1 [Source:NCBI gene;Acc:103473358]
ENSPREG00000012756	dbn1	drebrin 1 [Source:NCBI gene;Acc:103476236]
ENSPREG00000018795	im:7160594	major facilitator superfamily domain-containing protein 1-like [Source:NCBI gene;Acc:103481098]
ENSPREG00000006232	COMMD6	COMM domain containing 6 [Source:HGNC Symbol;Acc:HGNC:24015]
ENSPREG00000005630	steap2	STEAP2 metalloreductase [Source:NCBI gene;Acc:103482216]
ENSPREG00000007889	ca10b	carbonic anhydrase-related protein 10-like [Source:NCBI gene;Acc:103468161]
ENSPREG00000018214
b) MDS1 gene annotations
Ensembl Gene ID	Gene Name	Gene Description
8083.ENSXMAP00000000120	nlrp3	NACHT, LRR and PYD domains-containing protein
8128.ENSONIP00000009808	nlrp3	NACHT, LRR and PYD domains-containing protein
8083.ENSXMAP00000005081	mamdc2	MAM domain containing 2
8083.ENSXMAP00000005068	apba2	amyloid beta (A4) precursor protein-binding, family A, member
8083.ENSXMAP00000005031	pip5k1b	phosphatidylinositol-4-phosphate 5-kinase, type I, beta
8128.ENSONIP00000020634		tripartite motif containing
8128.ENSONIP00000024145	nlrp3	NACHT, LRR and PYD domains-containing protein
8049.ENSGMOP00000018997		BED zinc finger
8128.ENSONIP00000023695	nlrp3	NACHT, LRR and PYD domains-containing protein
8083.ENSXMAP00000019921		tripartite motif containing 35
8128.ENSONIP00000020260		tripartite motif containing 35
8128.ENSONIP00000005030	lrrc31	leucine rich repeat containing 31
8083.ENSXMAP00000000120	nlrp3	NACHT, LRR and PYD domains-containing protein
8083.ENSXMAP00000011797		asparaginyl-tRNA synthetase
8083.ENSXMAP00000011760		Spin/Ssty Family
8128.ENSONIP00000015951		Major Facilitator Superfamily
8083.ENSXMAP00000012305	sowahb	sosondowah ankyrin repeat domain family member B
28377.ENSACAP00000021029		Endonuclease/Exonuclease/phosphatase family
8128.ENSONIP00000016471	unc13ba	unc-13 homolog B (C. elegans)
8083.ENSXMAP00000007461		Munc13 (mammalian uncoordinated) homology domain
8090.ENSORLP00000021725		ACTIN
8128.ENSONIP00000009808	nlrp3	NACHT, LRR and PYD domains-containing protein
8128.ENSONIP00000024144	nlrp3	NACHT, LRR and PYD domains-containing protein
8083.ENSXMAP00000000120	nlrp3	NACHT, LRR and PYD domains-containing protein
8128.ENSONIP00000024144	nlrp3	NACHT, LRR and PYD domains-containing protein
8128.ENSONIP00000024149	nlrp3	NACHT, LRR and PYD domains-containing protein
8128.ENSONIP00000014720	nlrp3	NACHT, LRR and PYD domains-containing protein
8083.ENSXMAP00000006137		E1-E2 ATPase
8128.ENSONIP00000016117		growth arrest and DNA-damage-inducible, gamma
8083.ENSXMAP00000016555		growth hormone receptor
8083.ENSXMAP00000016539		complement component 7
8083.ENSXMAP00000016427	rgs7bpa	regulator of G-protein signaling 7 binding protein
8090.ENSORLP00000005431
8083.ENSXMAP00000016418		Serpentine type 7TM GPCR chemoreceptor Srx
69293.ENSGACP00000023636	vldlr	very low density lipoprotein receptor
8128.ENSONIP00000004506	nlrp3	NACHT, LRR and PYD domains-containing protein
8083.ENSXMAP00000018822	nlrp3	NACHT, LRR and PYD domains-containing protein
8128.ENSONIP00000009808	nlrp3	NACHT, LRR and PYD domains-containing protein
7668.SPU_015729tr		Endonuclease-reverse transcriptase HmRTE-e01
8083.ENSXMAP00000000120	nlrp3	NACHT, LRR and PYD domains-containing protein
7897.ENSLACP00000014670		Inherit from biNOG: reverse transcriptase
8083.ENSXMAP00000008682	nlrp3	NACHT, LRR and PYD domains-containing protein
8083.ENSXMAP00000019826	ppp1r3b	Protein phosphatase 1, regulatory subunit
8083.ENSXMAP00000015791	nlrp3	NACHT, LRR and PYD domains-containing protein
8083.ENSXMAP00000019539	AIG-1 family	Androgen-induced gene 1 protein
8083.ENSXMAP00000016854	smarcb1	SWI SNF related, matrix associated, actin dependent regulator of chromatin, subfamily b, member
7739.JGI69381
8083.ENSXMAP00000016801	uap1l1	UDP-N-acteylglucosamine pyrophosphorylase 1-like 1
8083.ENSXMAP00000016778		zinc finger, DHHC-type containing 12
8083.ENSXMAP00000013742	pkn3	protein kinase N3
8083.ENSXMAP00000013757		Nucleosome assembly protein
8083.ENSXMAP00000013767	mmp11	matrix metallopeptidase 11 (stromelysin 3)
9305.ENSSHAP00000002156		hydroxylase
8128.ENSONIP00000014169	scai	suppressor of cancer cell invasion
8083.ENSXMAP00000010779		WD repeat domain 34
8083.ENSXMAP00000003790	tbc1d13	TBC1 domain family, member 13
8083.ENSXMAP00000003826	sh3glb2	SH3-domain GRB2-like endophilin B2
8128.ENSONIP00000015851	fpgs	Folylpolyglutamate synthase
8083.ENSXMAP00000003851	cdk9	Cyclin-dependent kinase 9
8083.ENSXMAP00000003904	crat	carnitine O-acetyltransferase
8083.ENSXMAP00000006704	nlrp3	NACHT, LRR and PYD domains-containing protein
8083.ENSXMAP00000006704	nlrp3	NACHT, LRR and PYD domains-containing protein
8083.ENSXMAP00000006704	nlrp3	NACHT, LRR and PYD domains-containing protein
8083.ENSXMAP00000019798		L1 transposable element
8128.ENSONIP00000009102		Septin
8090.ENSORLP00000023452	thap1	THAP domain containing, apoptosis associated protein 1
3711.Bra028400.1-P		Peptidase C26
8083.ENSXMAP00000019599		C2 domain
8083.ENSXMAP00000003933	spag16	Inherit from veNOG: sperm associated antigen 16
8083.ENSXMAP00000003935		Tubulin
7668.SPU_017344tr		Inherit from KOG: Retrotransposon protein
