# Supplementary material for: A large and diverse autosomal haplotype is associated with sex-linked colour polymorphism in the guppy
Source: Nat Commun. 2022 Mar 9;13:1233. doi: 10.1038/s41467-022-28895-4 (PMC8907176; doi:10.1038/s41467-022-28895-4)
Supplement: Supplementary file 7 — Supplementary Data 4 [file 41467_2022_28895_MOESM7_ESM.xlsx]

## Sheet: Supplementary Data 4
Breakdancer - Natural population WGS data
Chromosome	Position 1	Orientation 1	Position 2	Orientation 2	Type of SV	Size of SV	Confidence Score	Total number of supporting read pairs
LG1	38598	62+6-	68445	59+35-	INV	28772	99	43
LG1	99537	11+68-	241370	60+55-	INV	141760	99	53
LG1	235371	123+7-	860079	116+137	DEL	625006	99	113
LG1	28998	12+59-	990948	25+63-	INV	961350	99	57
LG1	308954	76+1-	1264255	46+64-	INV	954984	99	41
LG1	1288750	48+0-	1444173	49+38-	DEL	155475	99	37
LG1	1491085	7+90-	1508578	1+94-	INV	17340	99	86
LG1	1941077	170+5-	1951709	4+170-	DEL	10742	99	155
LG1	2346282	93+1-	2362852	4+80-	DEL	16610	99	77
LG1	2350652	37+8-	2366545	84+58-	DEL	15997	99	36
LG1	2609919	225+1-	2620643	11+211-	DEL	10853	99	208
LG1	2594733	7+56-	2719030	12+49-	INV	123893	99	46
LG1	2826644	262+12-	2855771	251+7-	INV	28450	99	234
LG1	2477167	183+99-	3176765	58+35-	DEL	700060	99	30
LG1	3110965	59+60-	3269805	33+94-	DEL	158895	99	39
LG1	2382731	47+63-	3283974	167+156-	INV	900860	99	45
LG1	3207142	57+49-	3283974	167+156-	INV	76119	99	49
LG1	3005655	139+176	3458629	10+166-	DEL	452943	99	39
LG1	3471814	228+5-	3484001	56+198-	DEL	12290	99	55
LG1	3597108	7+162-	4247343	66+43-	INV	649924	99	41
LG1	6423602	218+127	6435432	245+430-	DEL	11950	99	206
LG1	8256805	50+2-	8282430	37+39-	INV	25286	99	33
LG1	8257574	53+37-	8282430	37+39-	INV	24656	99	35
LG1	8258349	58+99-	8281944	76+178-	INV	23043	99	88
LG1	8258349	58+99-	8279230	155+3-	INV	20401	99	54
LG1	7592856	90+0-	9002152	75+69-	DEL	1409351	99	62
LG1	11193945	72+2-	11214861	3+72-	DEL	20976	99	70
LG1	17735097	121+22-	17749120	106+107-	DEL	14024	99	83
LG1	17744116	86+111-	17756611	3+76-	DEL	12574	99	73
LG1	18783917	68+153-	18839631	70+20-	INV	55444	99	58
LG1	18797939	20+79-	18851247	44+224-	INV	52848	99	34
LG1	18827597	46+44-	18851566	7+76-	DEL	24013	99	43
LG1	21219752	97+102-	21348472	17+113-	DEL	128790	99	96
LG1	23080293	12+54-	23107009	65+53-	INV	26412	99	50
LG1	8416279	77+86-	23977513	9+75-	DEL	1556130	99	73
LG1	25761400	96+7-	25789356	1+98-	DEL	28035	99	94
LG1	25653119	2+41-	25989206	1+50-	INV	335769	99	39
LG1	26533024	60+11-	26569783	8+46-	DEL	36888	99	46
LG1	26542254	103+126	26575703	4+76-	DEL	33601	99	62
LG1	26546891	58+141-	26584317	220+69-	DEL	37906	99	45
LG1	27057613	186+2-	27068741	7+180-	DEL	11259	99	172
LG1	27725947	253+224	27761201	130+3-	INV	34310	99	61
LG1	27725947	253+224	27761884	6+165-	INV	35881	99	156
LG1	27865585	182+4-	27877295	8+173-	DEL	11823	99	169
LG1	28061656	249+4-	28074752	9+236-	DEL	13235	99	231
LG1	29022606	87+88-	29170599	7+90-	DEL	148118	99	80
LG1	29272337	46+9-	29322805	6+61-	DEL	50495	99	41
LG1	29296526	127+0-	29313403	10+189-	DEL	16999	99	122
LG1	29400942	34+30-	29435539	6+59-	DEL	34622	99	32
LG1	32415398	198+46-	32792804	46+0-	INV	377239	99	30
LG1	32974286	105+138	33522921	47+38-	INV	548338	99	36
LG1	33066815	65+30-	33604299	192+16-	INV	536947	99	45
LG1	33190998	52+15-	33607212	43+21-	INV	415667	99	43
LG1	33888494	63+104-	33924170	107+3-	INV	35587	99	48
LG1	33888494	63+104-	33924587	14+51-	INV	35939	99	37
LG1	33891611	101+31-	34087960	115+69-	DEL	196406	99	65
Smoove - Natural population WGS data
Chromosome	Start Position	End Position	SV Type	Length	Imprecise Flag	SU	PE	SR
LG1	1940994	1951712	DEL	10717		SU=328	PE=183	SR=145
LG1	5948459	7128432	INV	1179968		SU=17	PE=6	SR=11
LG1	6124780	6479066	INV	354285		SU=154	PE=60	SR=94
LG1	6423509	6435431	DEL	11921		SU=295	PE=156	SR=139
LG1	8416184	23977512	DEL	15561327		SU=177	PE=75	SR=102
LG1	8682704	8988594	DEL	305888		SU=19	PE=0	SR=19
LG1	17737130	17751432	DEL	14301		SU=96	PE=4	SR=92
LG1	25449024	25694172	DEL	245137		SU=34	PE=23	SR=11
LG1	27865507	27877294	DEL	11786		SU=263	PE=181	SR=82
LG1	29296424	29313403	DEL	16968		SU=27	PE=3	SR=24
LG1	33888042	33924475	INV	36428		SU=100	PE=85	SR=15
Breakdancer - Iso-Y line pool-seq data
Chromosome	Position 1	Orientation 1	Position 2	Orientation 2	Type of SV	Size of SV	Confidence Score	Total number of supporting read pairs
LG1	99591	2+222-	241336	104+181-	INV	141739	99	175
LG1	235348	171+12-	860086	148+206-	DEL	624990	99	153
LG1	1491536	16+142-	1508570	1+129-	INV	17297	99	125
LG1	1941058	487+18-	1951712	34+530-	DEL	10829	99	460
LG1	2346271	147+11-	2362875	19+136-	DEL	16671	99	131
LG1	2609893	527+14-	2620643	18+514-	DEL	10911	99	504
LG1	2826759	571+144-	2855862	551+16-	INV	28895	99	536
LG1	3597689	435+366-	4247273	115+112-	INV	650010	99	125
LG1	5480720	137+57-	5510278	15+168-	DEL	29675	99	131
LG1	6423566	570+216-	6435432	308+837-	DEL	11985	99	427
LG1	8256925	162+148-	8282969	145+79-	INV	25355	99	126
LG1	8258374	98+152-	8282111	150+386-	INV	23104	99	135
LG1	17735074	262+29-	17748849	231+221-	DEL	14004	99	149
LG1	17744091	191+171-	17756635	2+177-	DEL	12613	99	169
LG1	18783898	141+361-	18839759	176+32-	INV	55477	99	131
LG1	21219923	191+162-	21348472	3+219-	DEL	128806	99	167
LG1	23080824	196+159-	23107237	254+176-	INV	25946	99	126
LG1	26531517	301+159-	26561544	689+420-	DEL	30390	99	156
LG1	26546854	141+166-	26583553	784+1367-	DEL	37948	99	114
LG1	27057579	368+13-	27068735	14+365-	DEL	11314	99	344
LG1	27726107	306+377-	27761169	326+12-	INV	34894	99	114
LG1	27726107	306+377-	27763067	37+327-	INV	35878	99	243
LG1	27865568	540+12-	27877294	9+528-	DEL	11859	99	526
LG1	28061640	373+31-	28074752	381+841-	DEL	13297	99	345
LG1	29023513	666+225-	29170598	44+273-	DEL	147518	99	227
LG1	29296495	373+3-	29313403	18+696-	DEL	17065	99	363
LG1	32415389	585+95-	32793731	265+181-	INV	194612	99	130
LG1	33190991	128+58-	33607237	107+51-	INV	415705	99	121
LG1	33891587	248+23-	34087979	183+156-	DEL	196426	99	117
Smoove - Iso-Y line pool-seq data
Chromosome	Start Position	End Position	SV Type	Length	Imprecise Flag	SU	PE	SR
LG1	982193	11099934	DEL	10117740		SU=52	PE=0	SR=52
LG1	1940994	1951712	DEL	10717		SU=710	PE=474	SR=236
LG1	2764696	3269363	INV	504665		SU=32	PE=5	SR=27
LG1	5948461	7128432	INV	1179968		SU=52	PE=36	SR=16
LG1	6423509	6435431	DEL	11921		SU=491	PE=260	SR=231
LG1	8416184	23977512	DEL	15561327		SU=280	PE=100	SR=180
LG1	8682703	8988594	DEL	305888		SU=23	PE=9	SR=14
LG1	11655770	11686799	DEL	31028		SU=106	PE=65	SR=41
LG1	11695345	26745579	DEL	15050233		SU=38	PE=0	SR=38
LG1	13529407	33260706	DEL	19731290		SU=7	PE=3	SR=4
LG1	17737130	17751432	DEL	14301		SU=238	PE=14	SR=224
LG1	18786906	22789206	DEL	4002289		SU=8	PE=0	SR=8
LG1	26510008	26524763	DEL	14744		SU=44	PE=30	SR=14
LG1	26544406	26578672	DEL	34265		SU=87	PE=0	SR=87
LG1	27865507	27877294	DEL	11786		SU=678	PE=502	SR=176
LG1	29296434	29313403	DEL	16968		SU=61	PE=10	SR=51
Manta - Iso-Y line pool-seq data
Iso-Y line	Chromosome	Start Position	End Position	SV Type	SV Length	PR	SR
Iso-Y6	LG1	124391	29246863	INV	29122472	94,0	97,64
Iso-Y6	LG1	209400	1125756	INV	916356	99,9	135103
Iso-Y6	LG1	1940993	1951712	DEL	10719	1127	0,92
Iso-Y6	LG1	2358353	2370396	DEL	12043	127,42	179,46
Iso-Y6	LG1	2593940	2719813	INV	125873	115,4	131100
Iso-Y6	LG1	2609828	2620643	DEL	10815	128	0,70
Iso-Y6	LG1	2764501	2856535	DEL	92034	18,4	29,69
Iso-Y6	LG1	2764705	3269373	INV	504668	109,0	97,59
Iso-Y6	LG1	2826364	2855670	INV	29306	97138	97,98
Iso-Y6	LG1	3007507	3694689	INV	687182	87,5	11,43
Iso-Y6	LG1	8257723	8281773	INV	24050	71,10	29,25
Iso-Y6	LG1	8258369	8279185	INV	20816	98,26	136,40
Iso-Y6	LG1	8416185	23977512	DEL	15561327	131,14	151,40
Iso-Y6	LG1	11655771	11686799	DEL	31028	107,39	95,40
Iso-Y6	LG1	17737131	17751432	DEL	14301	83,2	91,96
Iso-Y6	LG1	18792676	18830827	INV	38151	105,11	83,75
Iso-Y6	LG1	18797898	18843691	INV	45793	89,18	130,58
Iso-Y6	LG1	25449033	25694172	DEL	245139	119,8	110,45
Iso-Y6	LG1	27057514	27068771	DEL	11257	1,81	27,25
Iso-Y6	LG1	27725274	27761250	INV	35976	81,35	90,35
Iso-Y6	LG1	27865497	27877294	DEL	11797	139	0,91
Iso-Y6	LG1	28061539	28074752	DEL	13213	0,74	0,18
Iso-Y6	LG1	29022474	29170598	DEL	148124	60,48	25,24
Iso-Y6	LG1	29276814	29479500	DEL	202686	58,4	101,50
Iso-Y6	LG1	33093419	33157823	INV	64404	58,13	0,52
Iso-Y6	LG1	33888045	33924090	INV	36045	33,31	16,43
Iso-Y6	LG1	33965103	34283325	INV	318222	75,0	59,39
Iso-Y line	Chromosome	Start Position	End Position	SV Type	SV Length	PR	SR
Iso-Y8	LG1	124391	29246863	INV	29122472	107,0	130,76
Iso-Y8	LG1	407318	14451973	INV	14044655	71,5	74107
Iso-Y8	LG1	1940993	1951712	DEL	10719	1149	109
Iso-Y8	LG1	2609828	2620643	DEL	10815	143	0,96
Iso-Y8	LG1	2764501	2856535	DEL	92034	18,6	37,65
Iso-Y8	LG1	2764705	3269373	INV	504668	110,0	107,56
Iso-Y8	LG1	2826364	2855670	INV	29306	85147	104101
Iso-Y8	LG1	3007507	3694689	INV	687182	99,8	18,58
Iso-Y8	LG1	8257723	8281773	INV	24050	73,23	9,40
Iso-Y8	LG1	8258369	8279185	INV	20816	85,24	99,56
Iso-Y8	LG1	8416185	23977512	DEL	15561327	150,15	171,39
Iso-Y8	LG1	8682698	8988594	DEL	305896	141,6	95,51
Iso-Y8	LG1	17737131	17751432	DEL	14301	61,6	74107
Iso-Y8	LG1	18792676	18830827	INV	38151	99,16	100,82
Iso-Y8	LG1	18797898	18843691	INV	45793	105,22	152,91
Iso-Y8	LG1	25449033	25694172	DEL	245139	123,12	117,53
Iso-Y8	LG1	25631429	26428046	DEL	796617	108,7	48,62
Iso-Y8	LG1	27057516	27068771	DEL	11255	0,67	24,17
Iso-Y8	LG1	27865497	27877294	DEL	11797	126	0,93
Iso-Y8	LG1	28061539	28074752	DEL	13213	0,73	2,23
Iso-Y8	LG1	29022474	29170598	DEL	148124	61,67	34,42
Iso-Y8	LG1	29276814	29479500	DEL	202686	61,7	100,58
Iso-Y8	LG1	29296430	29313403	DEL	16973	126	107
Iso-Y8	LG1	33093419	33157823	INV	64404	56,16	0,49
Iso-Y8	LG1	33865915	34252715	INV	386800	14,7	1148
Iso-Y8	LG1	33866330	34252642	INV	386312	17,9	10,51
Iso-Y8	LG1	33888045	33924090	INV	36045	27,15	17,25
Iso-Y line	Chromosome	Start Position	End Position	SV Type	SV Length	PR	SR
Iso-Y9	LG1	124391	29246863	INV	29122472	96,0	90,72
Iso-Y9	LG1	950803	24409867	INV	23459064	216,8	184,55
Iso-Y9	LG1	1282316	1478003	DEL	195687	71,3	13,70
Iso-Y9	LG1	1542553	1605321	INV	62768	28,13	17,51
Iso-Y9	LG1	1940993	1951712	DEL	10719	1138	0,99
Iso-Y9	LG1	2382546	3283663	INV	901117	100,47	73,89
Iso-Y9	LG1	2609828	2620643	DEL	10815	123	0,92
Iso-Y9	LG1	2826364	2855670	INV	29306	91135	97100
Iso-Y9	LG1	3007507	3694689	INV	687182	133,8	15,45
Iso-Y9	LG1	3059421	23920818	INV	20861397	99,3	138,83
Iso-Y9	LG1	3471745	3483929	DEL	12184	0,32	9,13
Iso-Y9	LG1	8257723	8281773	INV	24050	81,22	0,73
Iso-Y9	LG1	8258369	8279185	INV	20816	57,23	100,75
Iso-Y9	LG1	8682698	8988594	DEL	305896	155,7	87,87
Iso-Y9	LG1	17737131	17751432	DEL	14301	60,7	81113
Iso-Y9	LG1	18244822	18804559	INV	559737	156,21	142,78
Iso-Y9	LG1	18792676	18830827	INV	38151	99,9	84,60
Iso-Y9	LG1	18797810	18850857	INV	53047	121,23	177,62
Iso-Y9	LG1	23079798	23106567	INV	26769	58,53	68,40
Iso-Y9	LG1	24455826	24887863	DEL	432037	109,2	109,74
Iso-Y9	LG1	25449033	25694172	DEL	245139	1,22	0,16
Iso-Y9	LG1	27057516	27068771	DEL	11255	106	25,50
Iso-Y9	LG1	27725274	27761250	INV	35976	108,43	104,46
Iso-Y9	LG1	27725860	27761249	INV	35389	70,36	73,44
Iso-Y9	LG1	27865497	27877294	DEL	11797	133	0,89
Iso-Y9	LG1	28061539	28074752	DEL	13213	0,90	0,32
Iso-Y9	LG1	29022474	29170598	DEL	148124	63,57	26,21
Iso-Y9	LG1	33093419	33157823	INV	64404	69,13	0,63
Iso-Y9	LG1	33888045	33924090	INV	36045	35,24	13,37
Iso-Y line	Chromosome	Start Position	End Position	SV Type	SV Length	PR	SR
Iso-Y10	LG1	950803	24409867	INV	23459064	204,8	181,68
Iso-Y10	LG1	1542553	1605321	INV	62768	55,6	17,37
Iso-Y10	LG1	1798368	2319013	INV	520645	97,5	81,57
Iso-Y10	LG1	1940993	1951712	DEL	10719	105	0,87
Iso-Y10	LG1	2382546	3283663	INV	901117	131,48	98,91
Iso-Y10	LG1	2826364	2855670	INV	29306	124115	119,77
Iso-Y10	LG1	2901567	10822324	DEL	7920757	41,5	41,21
Iso-Y10	LG1	3005566	3458552	DEL	452776	67,40	17194
Iso-Y10	LG1	8256902	8282385	INV	25483	64,34	88,62
Iso-Y10	LG1	8258369	8279185	INV	20816	159,33	125,76
Iso-Y10	LG1	8416185	23977512	DEL	15561327	159,4	101,67
Iso-Y10	LG1	8682698	8988594	DEL	305896	71,6	105,89
Iso-Y10	LG1	17737131	17751432	DEL	14301	117,10	76,75
Iso-Y10	LG1	18792676	18830827	INV	38151	110,20	145,49
Iso-Y10	LG1	18797810	18850857	INV	53047	71,46	88,39
Iso-Y10	LG1	23079798	23106567	INV	26769	95,5	102,56
Iso-Y10	LG1	24455826	24887863	DEL	432037	20,20	15,13
Iso-Y10	LG1	25449033	25694172	DEL	245139	88,16	108,52
Iso-Y10	LG1	27057514	27068771	DEL	11257	2106	26,32
Iso-Y10	LG1	27725274	27761250	INV	35976	105,44	105,43
Iso-Y10	LG1	27725860	27761249	INV	35389	73,31	76,28
Iso-Y10	LG1	27865497	27877294	DEL	11797	126	0,67
Iso-Y10	LG1	28061539	28074752	DEL	13213	109	3,24
Iso-Y10	LG1	29022474	29170598	DEL	148124	68,57	22,31
Iso-Y10	LG1	29296430	29313403	DEL	16973	128	0,82
Iso-Y10	LG1	30863821	31270032	INV	406211	95,9	109,49
Iso-Y10	LG1	33093419	33157823	INV	64404	63,13	0,42
Sniffles - Iso-Y6 long-read data
Chromosome	Start Position	SV Type	SV Length
LG1	1500443	INS	48
LG1	1739390	INS	577
LG1	2107925	DEL	-37
LG1	2719378	DEL	-429
LG1	3118941	DEL	-940
LG1	4174499	DEL	-41
LG1	4893768	INS	48
LG1	4894700	INS	78
LG1	4895459	DEL	-41
LG1	5910420	INS	89
LG1	5913372	DEL	-48
LG1	8830239	DEL	-5551
LG1	8839548	INS	111
LG1	13597041	INS	80
LG1	13597550	DEL	99
LG1	13996749	DEL	-598
LG1	15603616	INS	52
LG1	15609957	DEL	-4902
LG1	15652153	DEL	-48
LG1	16258405	INS	39
LG1	16835192	DEL	-38
LG1	16837992	INS	51
LG1	18398591	INS	90
LG1	18400288	DEL	-75
LG1	18400853	DEL	-76
LG1	19041525	DEL	-42
LG1	19458785	DEL	-76
LG1	20016606	INS	79
LG1	20408092	DEL	-75
LG1	20551722	INS	292
LG1	20560881	INS	176
LG1	21663247	INS	45
LG1	22188103	INS	49
LG1	22194482	DEL	-53
LG1	24044893	INS	156
LG1	25497825	DEL	-321
LG1	25749885	DEL	-67
LG1	25843693	INS	94
LG1	25845982	DEL	-39
LG1	25913414	DEL	-577
LG1	25919589	DEL	-190
LG1	26429724	INS	132
LG1	28412785	INS	93
LG1	28699055	INS	42
LG1	29419073	DEL	-154
LG1	29423024	DEL	-149
LG1	29893319	DEL	-56
LG1	29895209	DEL	-133
LG1	31197074	INS	86
LG1	31210328	DEL	-53
LG1	31216048	INS	100
LG1	32292473	INS	187
LG1	33517126	INS	178
PBSV - Iso-Y6 long-read data
Chromosome	Start Position	SV Type	SV Length
LG1	309522	CNV	24407
LG1	2358353	DEL	-12036
LG1	6423510	DEL	-11926
LG1	26533682	DEL	-38669
LG1	27057532	DEL	-11233
LG1	27865497	DEL	-11797
LG1	28061551	DEL	-13202
