# Supplementary material for: A large and diverse autosomal haplotype is associated with sex-linked colour polymorphism in the guppy
Source: Nat Commun. 2022 Mar 9;13:1233. doi: 10.1038/s41467-022-28895-4 (PMC8907176; doi:10.1038/s41467-022-28895-4)
Supplement: Supplementary file 8 — Supplementary Data 5 [file 41467_2022_28895_MOESM8_ESM.xlsx]

## Sheet: Supplementary Data 5
River	Population	Sex	Sequencing_sampleID	Nominal_sampleID	Raw Reads	Clean Reads	Mapped & Paired	% Paired	Coverage	LG1 haplotype
Paria	Paria	F	Paria1	NAT01	38248124	38198800	35877202	93.93	8.2331	HOM ALT
Paria	Paria	F	Paria2	NAT02	55634388	55536782	51890612	93.44	9.6985	HOM ALT
Paria	Paria	F	Paria3	NAT03	62895766	62741588	58781030	93.69	24.1119	HOM ALT
Paria	Paria	F	Paria4	NAT04	42539640	42454124	39595068	93.27	5.4531	HOM ALT
Paria	Paria	F	Paria5	NAT05	50282824	50210788	46949772	93.51	8.2226	HOM ALT
Marianne	Upper Marianne	F	UM10	NAT06	63731442	55613416	52895098	94.72	7.1178	HOM ALT
Marianne	Upper Marianne	F	UM11	NAT07	66890486	66117658	62350314	93.27	11.3081	HET
Marianne	Upper Marianne	F	UM12	NAT08	95004126	94097402	88974716	93.5	16.5355	HET / HOM REF
Marianne	Upper Marianne	F	UM13	NAT09	97727196	97260534	92847288	94.41	17.2893	HOM ALT
Marianne	Upper Marianne	F	UM14	NAT10	61168134	60504224	57291430	93.65	10.6033	HET
Marianne	Upper Marianne	F	UM15	NAT11	69576420	68949224	65519370	93.96	12.2588	HOM ALT
Marianne	Upper Marianne	F	UM16	NAT12	122266474	121179110	115000000	94.03	21.2466	HET
Marianne	Upper Marianne	F	UM17	NAT13	43396494	43048306	40977164	94.14	7.6939	HOM ALT
Marianne	Upper Marianne	F	UM18	NAT14	100651064	99509458	94717396	94.13	17.4198	HET
Marianne	Upper Marianne	F	UM8	NAT15	83269864	82913282	79360384	94.69	14.4778	HOM ALT
Marianne	Upper Marianne	F	UM9	NAT16	74121196	73304868	69696158	94.03	12.6881	HOM REF
Paria	Paria	M	Paria6	NAT17	49776728	49698180	46601072	93.78	17.4842	HOM ALT
Paria	Paria	M	Paria7	NAT18	50037192	49962256	46777216	93.63	9.9528	HOM ALT
Paria	Paria	M	Paria8	NAT19	61682886	61559634	57648192	93.65	8.9581	HOM ALT
Paria	Paria	M	Paria9	NAT20	43196552	43127090	40679036	94.33	10.4785	HOM ALT
Marianne	Upper Marianne	M	UM1	NAT21	142867772	141999652	135000000	94.3	24.1119	HET
Marianne	Upper Marianne	M	UM2	NAT22	87221162	81671838	78234198	95.41	10.4785	HOM ALT
Marianne	Upper Marianne	M	UM3	NAT23	141112592	131718374	124000000	93.41	21.0481	HOM ALT
Marianne	Upper Marianne	M	UM5	NAT24	101900186	101297622	96372996	94.09	17.4842	HET
Marianne	Upper Marianne	M	UM6	NAT25	83507846	77535520	74267988	95.4	9.9528	HET
Marianne	Upper Marianne	M	UM7	NAT26	75434184	69851568	66613932	94.98	8.9581	HOM ALT
